# Supplementary material for: A model for dinitrogen binding in the E4 state of nitrogenase
Source: Chem Sci. 2019 Oct 15;10(48):11110–24. doi: 10.1039/c9sc03610e (PMC7069239; doi:10.1039/c9sc03610e)
Supplement: Supplementary file 2 [file SC-010-C9SC03610E-s002.zip]

Archive with 102 entries (95 files):
- Thorhallsson-xyzfiles/
- Thorhallsson-xyzfiles/model-N-H2UnBind-247.xyz
- Thorhallsson-xyzfiles/model-A-f235.xyz
- Thorhallsson-xyzfiles/model-M-f247.xyz
- Thorhallsson-xyzfiles/model-F-f247.xyz
- Thorhallsson-xyzfiles/model-G-f247.xyz
- Thorhallsson-xyzfiles/model-E-f3467.xyz
- Thorhallsson-xyzfiles/model-J-f235.xyz
- Thorhallsson-xyzfiles/model-K-f235.xyz
- Thorhallsson-xyzfiles/model-H-f2356.xyz
- Thorhallsson-xyzfiles/N2bind-models/
- Thorhallsson-xyzfiles/N2bind-models/Model-L-types/
- Thorhallsson-xyzfiles/N2bind-models/Model-L-types/Model-L-N2H2bind-minH2-f235.xyz
- Thorhallsson-xyzfiles/N2bind-models/Model-L-types/Model-L-N2bind-minH2-f235.xyz
- Thorhallsson-xyzfiles/N2bind-models/Model-L-types/Model-L-N2H2bind-minH2-f346.xyz
- Thorhallsson-xyzfiles/N2bind-models/Model-L-types/Model-L-N2bind-minH2-f147.xyz
- Thorhallsson-xyzfiles/N2bind-models/Model-L-types/Model-L-N2bind-minH2-f346.xyz
- Thorhallsson-xyzfiles/N2bind-models/Model-L-types/Model-L-N2H2bind-minH2-f147.xyz
- Thorhallsson-xyzfiles/N2bind-models/Model-L-types/Model-L-f247-N2bind.xyz
- Thorhallsson-xyzfiles/N2bind-models/Model-L-types/Model-L-N2bind-minH2-f247.xyz
- Thorhallsson-xyzfiles/N2bind-models/Model-L-types/Model-L-N2H2bind-minH2-f247.xyz
- Thorhallsson-xyzfiles/N2bind-models/Model-L-types/Model-L-f147-N2bind.xyz
- Thorhallsson-xyzfiles/N2bind-models/Model-L-types/Model-L-N2distalHbind-minH2-f147.xyz
- Thorhallsson-xyzfiles/N2bind-models/Model-L-types/Model-L-f235-N2Unbound.xyz
- Thorhallsson-xyzfiles/N2bind-models/Model-L-types/Model-L-N2proxyHbind-minH2-f147.xyz
- Thorhallsson-xyzfiles/N2bind-models/Model-L-types/Model-L-f346-N2bind.xyz
- Thorhallsson-xyzfiles/N2bind-models/Model-L-types/Model-L-f235-N2bind.xyz
- Thorhallsson-xyzfiles/N2bind-models/.DS_Store
- __MACOSX/
- __MACOSX/Thorhallsson-xyzfiles/
- __MACOSX/Thorhallsson-xyzfiles/N2bind-models/
- __MACOSX/Thorhallsson-xyzfiles/N2bind-models/._.DS_Store
- Thorhallsson-xyzfiles/N2bind-models/Model-O-types/
- Thorhallsson-xyzfiles/N2bind-models/Model-O-types/Model-O-N2bind-H2min-f147.xyz
- Thorhallsson-xyzfiles/N2bind-models/Model-O-types/Model-O-N2bind-H2min-f346.xyz
- Thorhallsson-xyzfiles/N2bind-models/Model-O-types/Model-O-N2distalHbind-H2min-f346.xyz
- Thorhallsson-xyzfiles/N2bind-models/Model-O-types/Model-O-N2bind-H2min-f235.xyz
- Thorhallsson-xyzfiles/N2bind-models/Model-O-types/Model-O-unN2bind-H2min-f247.xyz
- Thorhallsson-xyzfiles/N2bind-models/Model-O-types/Model-O-N2bind-f346.xyz
- Thorhallsson-xyzfiles/N2bind-models/Model-O-types/Model-O-N2H2bind-H2min-f247.xyz
- Thorhallsson-xyzfiles/N2bind-models/Model-O-types/Model-O-N2bind-f147.xyz
- Thorhallsson-xyzfiles/N2bind-models/Model-O-types/Model-O-N2bind-f235.xyz
- Thorhallsson-xyzfiles/N2bind-models/Model-O-types/Model-O-N2proxyHbind-H2min-f346.xyz
- Thorhallsson-xyzfiles/N2bind-models/Model-O-types/Model-O-N2H2bind-H2min-f346.xyz
- Thorhallsson-xyzfiles/N2bind-models/Model-O-types/Model-O-N2bind-f247.xyz
- Thorhallsson-xyzfiles/N2bind-models/Model-O-types/Model-O-N2H2bind-H2min-f147.xyz
- Thorhallsson-xyzfiles/N2bind-models/Model-O-types/Model-O-N2H2bind-H2min-f235.xyz
- Thorhallsson-xyzfiles/.DS_Store
- __MACOSX/Thorhallsson-xyzfiles/._.DS_Store
- Thorhallsson-xyzfiles/model-A-f346.xyz
- Thorhallsson-xyzfiles/model-K-f147.xyz
- Thorhallsson-xyzfiles/model-J-f147.xyz
- Thorhallsson-xyzfiles/model-A-f147.xyz
- Thorhallsson-xyzfiles/model-L-f2467.xyz
- Thorhallsson-xyzfiles/model-K-f346.xyz
- Thorhallsson-xyzfiles/model-G-f346.xyz
- Thorhallsson-xyzfiles/model-F-f346.xyz
- Thorhallsson-xyzfiles/model-L-f147.xyz
- Thorhallsson-xyzfiles/model-M-f147.xyz
- Thorhallsson-xyzfiles/model-K-f2467.xyz
- Thorhallsson-xyzfiles/model-F-f147.xyz
- Thorhallsson-xyzfiles/model-G-f147.xyz
- Thorhallsson-xyzfiles/model-M-f346.xyz
- Thorhallsson-xyzfiles/model-L-f346.xyz
- Thorhallsson-xyzfiles/model-G-f235.xyz
- Thorhallsson-xyzfiles/model-F-f235.xyz
- Thorhallsson-xyzfiles/model-J-H2unbind-346.xyz
- Thorhallsson-xyzfiles/model-J-f247.xyz
- Thorhallsson-xyzfiles/model-A-f247.xyz
- Thorhallsson-xyzfiles/model-L-f235.xyz
- Thorhallsson-xyzfiles/model-B-f147.xyz
- Thorhallsson-xyzfiles/model-C-f147.xyz
- Thorhallsson-xyzfiles/model-I-f346.xyz
- Thorhallsson-xyzfiles/model-H-f346.xyz
- Thorhallsson-xyzfiles/model-C-f346.xyz
- Thorhallsson-xyzfiles/model-B-f346.xyz
- Thorhallsson-xyzfiles/model-H-f147.xyz
- Thorhallsson-xyzfiles/model-I-f147.xyz
- Thorhallsson-xyzfiles/model-E-f247.xyz
- Thorhallsson-xyzfiles/model-D-f247.xyz
- Thorhallsson-xyzfiles/model-I-f235.xyz
- Thorhallsson-xyzfiles/model-C-f235.xyz
- Thorhallsson-xyzfiles/model-B-f235.xyz
- Thorhallsson-xyzfiles/model-O-f247.xyz
- Thorhallsson-xyzfiles/model-N-f247.xyz
- Thorhallsson-xyzfiles/model-B-f247.xyz
- Thorhallsson-xyzfiles/model-C-f247.xyz
- Thorhallsson-xyzfiles/model-N-f235.xyz
- Thorhallsson-xyzfiles/model-O-f235.xyz
- Thorhallsson-xyzfiles/model-D-f235.xyz
- Thorhallsson-xyzfiles/model-E-f235.xyz
- Thorhallsson-xyzfiles/model-H-f247.xyz
- Thorhallsson-xyzfiles/model-I-f247.xyz
- Thorhallsson-xyzfiles/model-E-f147.xyz
- Thorhallsson-xyzfiles/model-D-f147.xyz
- Thorhallsson-xyzfiles/model-N-f346.xyz
- Thorhallsson-xyzfiles/model-O-f346.xyz
- Thorhallsson-xyzfiles/model-D-f346.xyz
- Thorhallsson-xyzfiles/model-E-f346.xyz
- Thorhallsson-xyzfiles/model-O-f147.xyz
- Thorhallsson-xyzfiles/model-N-f147.xyz
- Thorhallsson-xyzfiles/model-M-f2357.xyz
