# Supplementary material for: A model for dinitrogen binding in the E4 state of nitrogenase
Source: Chem Sci. 2019 Oct 15;10(48):11110–24. doi: 10.1039/c9sc03610e (PMC7069239; doi:10.1039/c9sc03610e)
Supplement: Supplementary file 2 [file SC-010-C9SC03610E-s002.zip › Thorhallsson-xyzfiles/model-N-H2UnBind-247.xyz]

146
C     53.539289   72.915727  103.455366
H     53.416409   73.606629  104.293935
C     52.529295   71.763717  103.600743
H     52.792436   71.177327  104.485819
H     51.486453   72.087548  103.711977
H     52.576706   71.077835  102.751953
C     54.958952   72.347697  103.531073
H     55.738981   73.118520  103.504963
H     55.067655   71.823300  104.481963
H     55.157423   71.619430  102.734401
C     56.420366   71.771921   98.904830
H     57.309146   71.890979   99.534581
H     55.873264   72.720455   98.909073
N     55.595789   70.737784   99.506711
H     56.081543   70.061542  100.104802
C     54.280103   70.826517   99.647311
N     53.554093   71.632830   98.854638
H     53.970699   72.198770   98.120854
H     52.616158   71.859060   99.198965
N     53.641999   70.091584  100.567922
H     54.124769   69.608515  101.321701
H     52.637895   70.216697  100.668799
C     59.249680   72.949928  107.350403
H     59.025534   72.727873  106.300640
H     59.493435   74.017106  107.433474
C     60.449265   72.123876  107.807198
O     60.839773   72.101042  108.994988
N     61.067956   71.449250  106.831867
H     60.738503   71.529138  105.871603
H     61.860118   70.799608  107.027177
C     51.158271   72.276142  109.208504
H     51.289973   72.008950  110.264438
H     50.224178   71.812875  108.861036
N     53.240390   70.855158  108.872486
C     52.339035   71.806228  108.417470
C     54.184396   70.672068  107.895554
H     54.998318   69.962203  107.994200
N     53.947081   71.449439  106.861885
H     53.150815   70.311858  109.719997
C     52.802201   72.139931  107.164155
H     52.350658   72.825394  106.464065
C     49.816903   65.057407  104.814898
H     50.241821   64.742942  103.856916
H     49.120337   65.883397  104.635891
S     51.207891   65.570657  105.918153
C     50.436776   69.124071  106.475941
H     51.529152   69.003336  106.445043
H     50.209915   70.152949  106.170605
O     49.795474   68.237065  105.594993
H     50.305117   67.389075  105.633837
C     56.517724   62.457360  101.394969
H     56.583812   63.303132  102.090221
H     57.528908   62.219397  101.062841
N     55.680978   62.794102  100.242758
H     54.663201   62.662679  100.351452
C     56.140792   63.397354   99.150841
N     57.447919   63.555002   98.935795
H     58.140772   63.287989   99.624321
H     57.804263   64.061523   98.124544
N     55.283576   63.897676   98.230245
H     54.340804   63.471999   98.174105
H     55.677434   64.083792   97.314598
C     63.166863   67.313518  108.003848
H     64.163531   67.450767  108.448108
H     63.106974   66.313055  107.566991
C     62.985519   68.400247  106.919142
O     63.031629   69.605720  107.296000
O     62.819035   68.038808  105.717895
C     58.858347   69.232067  111.509742
H     58.169338   69.792737  112.145722
H     59.780330   69.815902  111.418166
C     58.332480   68.963758  110.114547
C     57.053311   68.424540  109.889236
H     56.364533   68.294992  110.722873
C     56.691103   67.970491  108.621443
H     55.721590   67.510370  108.438538
C     57.596450   68.065054  107.559569
H     57.335327   67.630408  106.595906
C     59.189171   69.153202  109.016112
H     60.153034   69.639418  109.160778
C     58.830822   68.696707  107.744466
H     59.514594   68.815619  106.906443
C     61.171760   66.265337   99.489783
H     61.999800   66.626212   98.883542
H     60.388089   67.023642   99.442737
N     61.060467   66.857087  101.947188
C     61.657163   66.165596  100.899354
C     61.882198   66.757928  102.999640
H     61.756909   67.205314  103.982089
N     62.959858   66.016611  102.672133
H     63.789125   65.853028  103.270447
C     62.841177   65.635321  101.355885
H     63.585037   65.041475  100.849239
Mo    59.094005   67.986942  101.920354
Fe    52.918210   66.215889  104.591395
Fe    54.955760   67.946174  104.658648
Fe    54.362294   66.633014  102.377761
Fe    55.497493   65.407827  104.353778
Fe    57.835870   66.057614  103.261068
Fe    57.255368   68.512700  103.670146
Fe    56.526003   67.553322  101.447023
S     54.559699   66.372209  106.256846
S     53.078184   68.251201  103.507673
S     53.741734   64.590252  103.139467
S     59.192855   67.636456  104.215599
S     57.365446   69.640190  101.778946
S     58.129603   66.065773  101.004970
S     56.249680   69.831217  105.126155
S     57.355920   64.161869  104.414034
S     54.622794   67.146439  100.104972
C     56.069550   67.002646  103.294863
O     60.503438   69.600965  102.219224
O     59.586749   68.882940   99.920430
O     60.244601   70.742002   98.849436
O     60.466038   71.513980  103.869448
O     61.017783   73.530404  103.061297
O     64.698453   68.311686   99.343318
O     64.836318   69.126397  101.423636
C     60.765939   70.543638  101.160287
C     60.132885   70.032784   99.869908
C     60.129259   71.883018  101.552439
C     60.579652   72.357947  102.928685
C     62.288652   70.570901  100.953266
C     62.742955   69.282325  100.274229
C     64.210083   68.898770  100.348351
H     56.740296   69.487933  106.330291
H     62.222364   68.460920  100.768697
H     62.432782   69.273200   99.229441
H     62.568903   71.444515  100.363765
H     62.732147   70.655590  101.941612
H     59.050271   71.711397  101.601640
H     60.326036   72.629010  100.787064
H     52.999214   67.384654  108.300893
H     60.389618   70.167053  103.055854
H     55.095195   65.955369   99.683403
H     52.513831   67.727458  108.755712
H     60.777306   65.334172   99.083085
H     49.253167   64.204175  105.192078
H     51.053033   73.357727  109.123858
H     56.747056   71.537767   97.891661
H     56.137013   61.590134  101.934455
H     58.348234   72.771876  107.936714
H     62.446052   67.424626  108.813881
H     50.140123   68.987496  107.515850
H     59.173539   68.324515  112.024592
H     53.459383   73.512857  102.547006
