# Supplementary material for: A model for dinitrogen binding in the E4 state of nitrogenase
Source: Chem Sci. 2019 Oct 15;10(48):11110–24. doi: 10.1039/c9sc03610e (PMC7069239; doi:10.1039/c9sc03610e)
Supplement: Supplementary file 2 [file SC-010-C9SC03610E-s002.zip › Thorhallsson-xyzfiles/model-A-f235.xyz]

146
C     53.800620   72.720426  103.191322
H     53.852777   73.289184  104.116075
C     52.763228   71.607327  103.379995
H     53.075664   70.977369  104.219289
H     51.758111   71.982044  103.613925
H     52.694959   70.956934  102.504841
C     55.199947   72.136448  102.928591
H     55.995810   72.864563  103.136730
H     55.384970   71.281258  103.579258
H     55.318156   71.753626  101.907310
C     56.444355   71.400215   98.795458
H     57.367607   71.263170   99.369132
H     56.035206   72.392394   99.021762
N     55.499329   70.384145   99.227006
H     55.875938   69.544682   99.668199
C     54.217493   70.647496   99.473641
N     53.624204   71.719807   98.923625
H     54.056161   72.291541   98.205884
H     52.683431   71.936690   99.261970
N     53.520917   69.863108  100.295017
H     53.904429   68.963528  100.608776
H     52.528642   70.050368  100.412965
C     59.256832   72.956473  107.351300
H     59.042785   72.735304  106.299610
H     59.503953   74.022705  107.437134
C     60.449309   72.126961  107.818704
O     60.837191   72.109915  109.007036
N     61.069123   71.444242  106.849129
H     60.740260   71.520627  105.889025
H     61.859594   70.796015  107.047357
C     51.189626   72.293765  109.115070
H     51.277162   71.974001  110.161622
H     50.285828   71.830313  108.695938
N     53.294669   70.907009  108.757044
C     52.435210   71.923275  108.366239
C     54.339081   70.873306  107.871580
H     55.146041   70.149844  107.935621
N     54.205411   71.805609  106.951121
H     53.128916   70.240988  109.499181
C     53.028772   72.450527  107.239043
H     52.644892   73.250544  106.623434
C     49.932726   65.025100  104.833928
H     50.394473   64.680918  103.903098
H     49.261463   65.859229  104.607081
S     51.279062   65.543065  105.993878
C     50.477287   69.106082  106.506174
H     51.571676   68.990646  106.488993
H     50.249313   70.130690  106.187439
O     49.851315   68.206899  105.626147
H     50.356291   67.360073  105.688041
C     56.476983   62.476587  101.373671
H     56.571477   63.324601  102.063119
H     57.475163   62.219562  101.013510
N     55.622996   62.810157  100.235084
H     54.611654   62.648296  100.335820
C     56.077301   63.433617   99.146225
N     57.383510   63.686927   99.006643
H     58.005345   63.624194   99.800607
H     57.755181   64.172624   98.190798
N     55.245717   63.793419   98.160756
H     54.309090   63.365446   98.092845
H     55.643453   64.117742   97.290565
C     63.164998   67.305320  107.999031
H     64.161889   67.437518  108.444141
H     63.101837   66.306124  107.559760
C     62.988389   68.395430  106.918087
O     63.045407   69.599003  107.294666
O     62.813796   68.036929  105.715763
C     58.889202   69.236431  111.595103
H     58.209340   69.784272  112.252060
H     59.816744   69.812686  111.511190
C     58.351097   68.996163  110.200829
C     57.063670   68.477733  109.976816
H     56.369151   68.369986  110.808993
C     56.701005   68.011203  108.713799
H     55.722692   67.569686  108.534971
C     57.613451   68.071238  107.659075
H     57.344900   67.634304  106.700598
C     59.212514   69.161875  109.102777
H     60.180499   69.641074  109.243846
C     58.853088   68.688912  107.838806
H     59.537540   68.795647  107.000178
C     61.189160   66.249554   99.574290
H     62.040429   66.591881   98.988798
H     60.417548   67.016765   99.493243
N     61.013855   66.876560  102.033175
C     61.632221   66.170363  101.002856
C     61.813531   66.794620  103.102363
H     61.668951   67.255045  104.075809
N     62.902785   66.055693  102.805415
H     63.724719   65.900521  103.413444
C     62.811621   65.658096  101.491821
H     63.575130   65.069898  101.007044
Mo    59.031752   67.984651  102.005194
Fe    53.010434   66.261374  104.630580
Fe    54.972147   68.193070  104.938821
Fe    54.117435   66.431636  102.185042
Fe    55.428048   65.479290  104.381174
Fe    57.767128   66.091300  103.385898
Fe    57.049542   68.738157  103.665639
Fe    56.547730   67.371657  101.405465
S     54.630896   66.445664  106.299701
S     53.135424   68.156873  103.492172
S     53.660757   64.534165  103.223465
S     58.985663   67.775978  104.313913
S     57.282229   69.524030  101.635525
S     58.224978   65.967287  101.184792
S     56.587387   69.841753  105.572644
S     57.250989   64.175030  104.453989
S     54.785454   66.864431  100.110936
C     56.014081   67.069071  103.383642
O     60.451919   69.597957  102.283482
O     59.600505   68.807330   99.984960
O     60.230281   70.665914   98.892283
O     60.462484   71.536451  103.894401
O     60.970596   73.545530  103.044483
O     64.687332   68.320443   99.363002
O     64.833487   69.127321  101.445125
C     60.734602   70.514125  101.207615
C     60.121116   69.970389   99.921202
C     60.089902   71.857132  101.574328
C     60.550436   72.364949  102.937775
C     62.260925   70.545556  101.004689
C     62.727340   69.265459  100.315313
C     64.200272   68.898050  100.374234
H     55.711641   70.830739  105.315176
H     62.221665   68.435319  100.810647
H     62.410365   69.256403   99.272840
H     62.535877   71.424810  100.420400
H     62.708224   70.628505  101.990636
H     59.013596   71.668602  101.645973
H     60.267416   72.591431  100.792908
H     55.251821   67.631345  102.706397
H     60.356554   70.182512  103.110029
H     54.015648   69.042687  105.766891
H     55.627776   69.321149  103.512073
H     60.799730   65.324288   99.149678
H     49.333862   64.193120  105.204386
H     51.060380   73.375591  109.083232
H     56.691897   71.341038   97.735605
H     56.103338   61.615918  101.928383
H     58.348650   72.780504  107.927761
H     62.444427   67.415938  108.809344
H     50.163001   68.973648  107.541429
H     59.202031   68.312658  112.081775
H     53.613950   73.429639  102.384948
