# Supplementary material for: A model for dinitrogen binding in the E4 state of nitrogenase
Source: Chem Sci. 2019 Oct 15;10(48):11110–24. doi: 10.1039/c9sc03610e (PMC7069239; doi:10.1039/c9sc03610e)
Supplement: Supplementary file 2 [file SC-010-C9SC03610E-s002.zip › Thorhallsson-xyzfiles/model-M-f247.xyz]

146
C     53.518671   72.695332  103.379834
H     53.522891   73.316042  104.273746
C     52.391488   71.657215  103.519226
H     52.610032   71.032285  104.390109
H     51.389755   72.081732  103.664036
H     52.349462   70.984373  102.659110
C     54.867499   71.969435  103.327215
H     55.712795   72.645219  103.495964
H     54.905064   71.222012  104.123190
H     55.033436   71.444004  102.379909
C     56.393073   71.669840   98.874068
H     57.269334   71.739106   99.527410
H     55.861362   72.625745   98.923534
N     55.533633   70.618801   99.399418
H     55.989916   69.885439   99.947213
C     54.224764   70.758301   99.567982
N     53.525411   71.633834   98.830118
H     53.947495   72.198113   98.097598
H     52.596649   71.874855   99.189798
N     53.570106   70.003003  100.460388
H     54.055612   69.508107  101.203856
H     52.575035   70.170871  100.587996
C     59.291639   73.056816  107.381326
H     59.091075   72.900384  106.315835
H     59.562699   74.108080  107.541824
C     60.451584   72.173004  107.824686
O     60.846093   72.123640  109.011906
N     61.042455   71.485517  106.840893
H     60.681838   71.554349  105.892249
H     61.814050   70.814031  107.027543
C     51.207120   72.281695  109.128817
H     51.327078   71.975978  110.175666
H     50.288704   71.815471  108.746562
N     53.370447   70.974725  108.791251
C     52.420162   71.879761  108.339286
C     54.349140   70.876890  107.836842
H     55.206945   70.221241  107.941865
N     54.086649   71.659508  106.812683
H     53.309956   70.420094  109.633731
C     52.892979   72.270835  107.104346
H     52.413592   72.944944  106.411083
C     49.756896   65.069471  104.776597
H     50.143895   64.766231  103.799885
H     49.051950   65.895692  104.636289
S     51.183641   65.576915  105.827346
C     50.465312   69.128621  106.494276
H     51.556796   68.990266  106.470763
H     50.257535   70.165272  106.201960
O     49.815374   68.264807  105.596324
H     50.321062   67.414511  105.604322
C     56.517225   62.487832  101.381588
H     56.599494   63.345244  102.061121
H     57.522598   62.228148  101.046736
N     55.677364   62.809754  100.227378
H     54.661273   62.662549  100.329974
C     56.136812   63.407176   99.129705
N     57.443583   63.589457   98.933460
H     58.131093   63.328631   99.629384
H     57.804588   64.080987   98.114672
N     55.283204   63.872626   98.193344
H     54.340211   63.448687   98.139986
H     55.679184   64.075118   97.282772
C     63.133470   67.321940  107.999111
H     64.137996   67.443288  108.430495
H     63.053832   66.319818  107.569569
C     62.962177   68.401551  106.905939
O     63.008537   69.608948  107.270314
O     62.808841   68.027395  105.704963
C     58.810812   69.223025  111.478462
H     58.131672   69.788136  112.121344
H     59.730032   69.810293  111.376222
C     58.264929   68.974622  110.086021
C     56.973278   68.468512  109.857913
H     56.309023   68.279134  110.700357
C     56.555787   68.147753  108.562693
H     55.571551   67.719425  108.375938
C     57.414923   68.347265  107.479954
H     57.087191   68.082113  106.478360
C     59.100793   69.212518  108.980757
H     60.083421   69.657650  109.133470
C     58.681949   68.898211  107.685393
H     59.332165   69.094447  106.837455
C     61.149096   66.289481   99.502223
H     61.982238   66.647213   98.900002
H     60.364580   67.045535   99.441026
N     61.022992   66.913218  101.955232
C     61.622425   66.205833  100.917814
C     61.841999   66.826455  103.011586
H     61.718959   67.285111  103.989307
N     62.920553   66.080875  102.696629
H     63.747113   65.916745  103.297730
C     62.805978   65.683225  101.385344
H     63.556885   65.089198  100.888211
Mo    59.052470   68.052481  101.952414
Fe    52.901315   66.173303  104.532219
Fe    54.897995   67.898987  104.796006
Fe    54.393960   66.798781  102.556291
Fe    55.508714   65.455334  104.392263
Fe    57.789358   66.156901  103.334704
Fe    57.181592   68.802349  103.768192
Fe    56.480432   67.552049  101.528661
S     54.476004   66.267734  106.263975
S     53.081521   68.260847  103.590834
S     53.822458   64.701868  103.041162
S     59.115745   67.739825  104.221408
S     57.298659   69.623649  101.707378
S     58.097534   66.103117  101.082105
S     57.725290   70.757562  104.856790
S     57.367704   64.233985  104.415549
S     54.551177   66.975257  100.305037
C     56.075460   67.123307  103.448835
O     60.466376   69.656202  102.227873
O     59.584142   68.885690   99.944697
O     60.233606   70.727967   98.839051
O     60.562760   71.571419  103.824358
O     61.045538   73.593898  103.004591
O     64.688861   68.314054   99.347692
O     64.822078   69.119625  101.431844
C     60.754801   70.571955  101.153231
C     60.126448   70.039944   99.872417
C     60.134946   71.924204  101.524431
C     60.624378   72.413907  102.883516
C     62.281135   70.582434  100.956967
C     62.734457   69.296447  100.272339
C     64.199584   68.901687  100.352761
H     56.584215   71.031080  105.511223
H     62.206940   68.475254  100.758948
H     62.431351   69.295011   99.225465
H     62.572545   71.459114  100.376885
H     62.717257   70.657409  101.949254
H     59.055845   71.764707  101.599728
H     60.320749   72.655556  100.742102
H     54.555997   68.888012  105.895284
H     60.402451   70.253961  103.059240
H     54.964136   65.727102  100.010176
H     55.972554   69.077113  104.952966
H     60.760340   65.355622   99.096215
H     49.215092   64.209240  105.169684
H     51.074058   73.362818  109.089650
H     56.727622   71.478603   97.854473
H     56.130187   61.633457  101.936847
H     58.367744   72.863882  107.926543
H     62.425189   67.449167  108.817780
H     50.155785   68.982606  107.529138
H     59.134112   68.322018  111.999740
H     53.456665   73.373585  102.528837
