# Supplementary material for: A model for dinitrogen binding in the E4 state of nitrogenase
Source: Chem Sci. 2019 Oct 15;10(48):11110–24. doi: 10.1039/c9sc03610e (PMC7069239; doi:10.1039/c9sc03610e)
Supplement: Supplementary file 2 [file SC-010-C9SC03610E-s002.zip › Thorhallsson-xyzfiles/model-F-f247.xyz]

146
C     53.852285   72.757856  103.114030
H     54.054916   73.360860  103.999298
C     52.802059   71.702130  103.477045
H     53.223724   71.042568  104.242165
H     51.879702   72.129960  103.889533
H     52.540782   71.070465  102.622978
C     55.168191   72.084229  102.690620
H     55.940657   72.801704  102.385757
H     55.586173   71.522592  103.524525
H     55.015997   71.374703  101.872544
C     56.525145   71.375573   98.870098
H     57.466714   71.221708   99.407102
H     56.139702   72.374489   99.115187
N     55.583920   70.371032   99.338603
H     55.954641   69.580498   99.869821
C     54.287599   70.630313   99.513594
N     53.702733   71.667895   98.889366
H     54.182232   72.275361   98.235650
H     52.755547   71.896143   99.198041
N     53.559083   69.875124  100.332293
H     53.924839   68.976650  100.679875
H     52.570395   70.095044  100.429476
C     59.249942   72.965785  107.354065
H     59.034925   72.755208  106.300228
H     59.504272   74.029697  107.446740
C     60.435907   72.123697  107.817409
O     60.819501   72.093693  109.007650
N     61.050978   71.440459  106.845380
H     60.733945   71.530825  105.881484
H     61.842435   70.791585  107.042083
C     51.151798   72.289013  109.147771
H     51.184080   71.980100  110.202404
H     50.254871   71.838389  108.698766
N     53.075606   70.684250  108.781821
C     52.415261   71.862744  108.467863
C     54.188257   70.604574  107.982736
H     54.870247   69.762793  108.015091
N     54.287227   71.656652  107.200847
H     52.738568   69.966512  109.409658
C     53.191259   72.432343  107.481085
H     52.984833   73.353075  106.955438
C     49.850967   65.021810  104.809083
H     50.298080   64.689270  103.867966
H     49.170675   65.854476  104.605684
S     51.207865   65.535265  105.944237
C     50.471359   69.102445  106.506037
H     51.565049   68.981261  106.495633
H     50.252150   70.132440  106.198382
O     49.847437   68.217486  105.613481
H     50.357003   67.371379  105.648876
C     56.467934   62.447744  101.351606
H     56.566166   63.297123  102.037124
H     57.467123   62.186838  100.999965
N     55.620848   62.787677  100.209713
H     54.607268   62.644058  100.316978
C     56.076299   63.405529   99.118991
N     57.385556   63.611937   98.943396
H     58.043942   63.466076   99.696449
H     57.746920   64.101451   98.125531
N     55.233520   63.817594   98.159593
H     54.291441   63.398962   98.103731
H     55.631198   64.084759   97.268976
C     63.120233   67.302707  107.985853
H     64.126549   67.413355  108.415468
H     63.031976   66.305250  107.547126
C     62.953268   68.394990  106.905783
O     63.026104   69.598150  107.283918
O     62.775032   68.038031  105.704364
C     58.875790   69.228617  111.613035
H     58.218278   69.780780  112.288854
H     59.800450   69.803113  111.494769
C     58.281440   68.990233  110.241365
C     56.983608   68.473235  110.079410
H     56.334072   68.346205  110.942878
C     56.551921   68.037179  108.829470
H     55.577395   67.571530  108.693924
C     57.395011   68.150329  107.725320
H     57.069690   67.739997  106.773737
C     59.084479   69.183675  109.103713
H     60.064158   69.649093  109.206671
C     58.643866   68.764338  107.844846
H     59.275737   68.894677  106.968284
C     61.142859   66.258898   99.434898
H     61.955293   66.640879   98.819564
H     60.345138   67.002966   99.407599
N     61.080792   66.856247  101.884462
C     61.654717   66.155576  100.833413
C     61.920858   66.760741  102.922944
H     61.820135   67.214147  103.905732
N     62.989224   66.012007  102.582318
H     63.820500   65.840286  103.176286
C     62.844504   65.621947  101.271551
H     63.575115   65.021703  100.753848
Mo    59.066562   67.910665  101.937290
Fe    53.065112   66.125867  104.775335
Fe    55.099299   67.813277  104.667975
Fe    54.254549   66.597866  102.446923
Fe    55.506800   65.230472  104.312115
Fe    57.900369   65.905146  103.262047
Fe    57.378631   68.413701  103.856710
Fe    56.552654   67.366618  101.583845
S     54.713052   66.231126  106.267085
S     53.139483   68.164630  103.677324
S     53.688960   64.531666  103.183199
S     59.233559   67.416139  104.158685
S     57.287474   69.450874  101.887293
S     58.151617   65.984396  101.033037
S     56.040740   69.848200  105.015122
S     57.300799   64.015764  104.460157
S     54.789000   66.957616  100.332323
C     56.022711   66.814252  103.304026
O     60.458587   69.563036  102.266111
O     59.535346   68.842792   99.972379
O     60.212086   70.690922   98.895066
O     60.456324   71.508554  103.908212
O     60.962461   73.520635  103.058334
O     64.687433   68.325450   99.350294
O     64.811715   69.122681  101.437555
C     60.724721   70.503616  101.207894
C     60.095220   69.987713   99.917747
C     60.066331   71.835191  101.595722
C     60.538719   72.339907  102.955104
C     62.249741   70.550988  100.997687
C     62.724281   69.293934  100.271663
C     64.192431   68.906434  100.355561
H     56.603859   69.751711  106.230466
H     62.200408   68.448714  100.719882
H     62.433608   69.326679   99.221997
H     62.519835   71.448921  100.440350
H     62.697555   70.606580  101.985524
H     58.993601   71.628361  101.684348
H     60.227144   72.575651  100.815927
H     58.256172   69.501500  104.367009
H     60.334085   70.128452  103.096826
H     59.167777   65.079441  103.265536
H     57.201919   67.769327  105.186888
H     60.753626   65.323881   99.032024
H     49.270124   64.181963  105.190326
H     51.044598   73.372426  109.094950
H     56.738190   71.324415   97.802361
H     56.084159   61.592730  101.908144
H     58.340316   72.793729  107.929430
H     62.415596   67.426590  108.808171
H     50.151867   68.962129  107.538656
H     59.199376   68.307513  112.097728
H     53.613381   73.465711  102.320346
