# Supplementary material for: A model for dinitrogen binding in the E4 state of nitrogenase
Source: Chem Sci. 2019 Oct 15;10(48):11110–24. doi: 10.1039/c9sc03610e (PMC7069239; doi:10.1039/c9sc03610e)
Supplement: Supplementary file 2 [file SC-010-C9SC03610E-s002.zip › Thorhallsson-xyzfiles/model-G-f247.xyz]

146
C     53.736026   72.760074  103.206002
H     53.729890   73.345709  104.122156
C     52.725696   71.616224  103.367433
H     53.028798   70.999329  104.219488
H     51.701540   71.960637  103.561866
H     52.712172   70.958219  102.495206
C     55.158786   72.212953  103.016530
H     55.917926   72.974952  103.238007
H     55.336103   71.406589  103.725751
H     55.328531   71.796290  102.015401
C     56.541873   71.396312   98.886240
H     57.483581   71.278131   99.430121
H     56.133650   72.386604   99.123905
N     55.621237   70.375588   99.361642
H     56.003523   69.555648   99.834112
C     54.320081   70.601222   99.537136
N     53.714942   71.629000   98.917346
H     54.182945   72.239837   98.258874
H     52.769288   71.851888   99.243011
N     53.607142   69.819070  100.346469
H     54.005409   68.948702  100.719572
H     52.608051   69.981787  100.422279
C     59.244562   72.944524  107.355625
H     59.025240   72.724787  106.304448
H     59.498520   74.009478  107.438781
C     60.433743   72.107123  107.819507
O     60.816639   72.075631  109.009487
N     61.052695   71.428786  106.846048
H     60.738042   71.525502  105.882730
H     61.846706   70.782592  107.041824
C     51.157474   72.279113  109.172443
H     51.162547   71.980361  110.230793
H     50.268334   71.826451  108.709829
N     53.024689   70.609093  108.830706
C     52.431267   71.826269  108.529317
C     54.160146   70.498848  108.068987
H     54.797575   69.623056  108.099075
N     54.340057   71.568131  107.325480
H     52.624991   69.885326  109.413902
C     53.271979   72.387346  107.592269
H     53.130340   73.333743  107.093378
C     49.827900   65.041510  104.847277
H     50.254839   64.726548  103.890390
H     49.141101   65.875660  104.668460
S     51.222897   65.535574  105.956442
C     50.466483   69.086260  106.482416
H     51.559854   68.960119  106.474564
H     50.249251   70.117014  106.174285
O     49.842620   68.201903  105.591911
H     50.353976   67.353164  105.636398
C     56.456081   62.482452  101.336224
H     56.598851   63.348437  101.992294
H     57.436426   62.170311  100.970984
N     55.599554   62.817877  100.202404
H     54.588401   62.651444  100.307018
C     56.049112   63.457641   99.122581
N     57.353435   63.716891   98.978017
H     58.004332   63.555257   99.733611
H     57.724761   64.189717   98.155279
N     55.209028   63.841387   98.151319
H     54.277719   63.401061   98.082481
H     55.605862   64.149687   97.274307
C     63.112872   67.295321  107.985256
H     64.116869   67.401888  108.420999
H     63.023784   66.298757  107.544487
C     62.955485   68.390756  106.908090
O     63.030461   69.592880  107.287517
O     62.780880   68.038022  105.704206
C     58.847613   69.231891  111.579787
H     58.186375   69.789158  112.247578
H     59.766208   69.813140  111.449431
C     58.255995   68.963142  110.212164
C     56.966350   68.424798  110.055853
H     56.313292   68.311834  110.918671
C     56.550306   67.946445  108.815865
H     55.582815   67.466139  108.680243
C     57.401298   68.037740  107.715317
H     57.087602   67.573813  106.782813
C     59.060460   69.143889  109.073267
H     60.032089   69.627042  109.170658
C     58.636421   68.682466  107.824284
H     59.273228   68.803086  106.950032
C     61.170323   66.281583   99.470665
H     61.979975   66.663420   98.851182
H     60.374516   67.028017   99.444751
N     61.140075   66.895145  101.926708
C     61.689011   66.178530  100.869272
C     61.980608   66.776213  102.961445
H     61.891007   67.224778  103.948400
N     63.028499   66.003750  102.613154
H     63.859564   65.817862  103.204109
C     62.868321   65.619429  101.302282
H     63.581296   65.001525  100.780791
Mo    59.148732   67.957379  102.002931
Fe    52.946646   66.066899  104.591134
Fe    54.973083   67.767835  104.638109
Fe    54.399660   66.551838  102.359949
Fe    55.469655   65.073717  104.342511
Fe    58.011129   65.912906  103.421853
Fe    57.291658   68.271792  103.821445
Fe    56.631478   67.353619  101.551444
S     54.606815   66.258674  106.231645
S     53.106215   68.075597  103.520523
S     53.676975   64.529514  103.034702
S     59.313252   67.629641  104.249432
S     57.313452   69.454395  101.919829
S     58.304556   65.973697  101.176200
S     56.151965   69.755787  105.058807
S     57.410116   64.054968  104.382355
S     54.966662   66.907648  100.230214
C     56.089654   66.781442  103.334090
O     60.511426   69.622214  102.271411
O     59.557434   68.861843  100.017252
O     60.219765   70.687407   98.888561
O     60.461429   71.539502  103.895822
O     61.009654   73.544940  103.061769
O     64.695176   68.328455   99.345666
O     64.825353   69.133286  101.430569
C     60.760700   70.547571  101.197131
C     60.116647   70.007166   99.926488
C     60.104267   71.882201  101.577332
C     60.566060   72.374640  102.944879
C     62.282653   70.588391  100.975626
C     62.743084   69.320081  100.261218
C     64.206286   68.918430  100.348312
H     56.470820   69.427052  106.322351
H     62.211884   68.484760  100.719278
H     62.451394   69.346404   99.211823
H     62.555603   71.478033  100.407362
H     62.734233   70.651461  101.961444
H     59.028218   71.696724  101.643987
H     60.281556   72.625451  100.804480
H     55.117962   63.710774  105.019164
H     60.387474   70.204981  103.097753
H     59.331852   65.141131  103.472242
H     57.200102   67.621999  105.151568
H     60.778132   65.350887   99.060716
H     49.253465   64.192565  105.217931
H     51.051014   73.361822  109.105553
H     56.754288   71.335684   97.818873
H     56.049144   61.662079  101.927373
H     58.337414   72.775887  107.935893
H     62.403730   67.419141  108.803701
H     50.148792   68.949652  107.516088
H     59.179413   68.320618  112.077339
H     53.564387   73.452486  102.381883
