# Supplementary material for: A model for dinitrogen binding in the E4 state of nitrogenase
Source: Chem Sci. 2019 Oct 15;10(48):11110–24. doi: 10.1039/c9sc03610e (PMC7069239; doi:10.1039/c9sc03610e)
Supplement: Supplementary file 2 [file SC-010-C9SC03610E-s002.zip › Thorhallsson-xyzfiles/model-E-f3467.xyz]

146
C     53.654167   72.680829  103.206817
H     53.763265   73.246896  104.128516
C     52.527792   71.659905  103.419201
H     52.804648   71.019618  104.260827
H     51.555050   72.106429  103.660071
H     52.396250   70.999540  102.558374
C     54.988481   71.959968  102.953024
H     55.848960   72.572863  103.252567
H     55.027391   71.041980  103.543752
H     55.130809   71.645868  101.912008
C     56.459311   71.564455   98.906954
H     57.366060   71.560713   99.520046
H     55.970847   72.539158   99.024872
N     55.580821   70.525143   99.425235
H     56.006492   69.790031  100.002854
C     54.264843   70.664760   99.517050
N     53.608985   71.575609   98.780574
H     54.061268   72.166687   98.088717
H     52.662020   71.800389   99.099487
N     53.553787   69.866792  100.330592
H     54.009608   69.369617  101.100077
H     52.570966   70.103100  100.458635
C     59.261884   72.951875  107.353172
H     59.048221   72.730029  106.301596
H     59.511513   74.017528  107.439766
C     60.451954   72.119496  107.821789
O     60.839466   72.102251  109.010482
N     61.070678   71.435621  106.852324
H     60.741823   71.514008  105.892875
H     61.862144   70.788054  107.049729
C     51.194316   72.289285  109.129745
H     51.329397   71.987653  110.176446
H     50.270755   71.821765  108.760272
N     53.223834   70.829421  108.648925
C     52.394597   71.892497  108.322591
C     54.204443   70.749785  107.694545
H     54.982681   69.991972  107.703676
N     54.059495   71.697646  106.791407
H     53.079281   70.169017  109.400424
C     52.941288   72.401571  107.163620
H     52.563212   73.228355  106.579802
C     49.868346   65.064465  104.829072
H     50.307900   64.742998  103.880073
H     49.177269   65.891261  104.635441
S     51.243822   65.583638  105.952581
C     50.468315   69.125704  106.523431
H     51.561453   68.999625  106.505920
H     50.249851   70.156129  106.217208
O     49.835638   68.242610  105.634662
H     50.338067   67.391409  105.681426
C     56.475862   62.502353  101.370777
H     56.569862   63.358271  102.051279
H     57.473761   62.237559  101.013880
N     55.623504   62.818718  100.225274
H     54.614910   62.629431  100.312803
C     56.083468   63.428968   99.131595
N     57.382088   63.728984   99.023880
H     57.980666   63.703443   99.837394
H     57.761222   64.205620   98.205349
N     55.266846   63.739347   98.117954
H     54.334422   63.303173   98.046987
H     55.672075   64.063925   97.251301
C     63.164149   67.307366  108.002525
H     64.162366   67.435751  108.445803
H     63.095875   66.307428  107.565747
C     62.992027   68.395812  106.919067
O     63.054047   69.600116  107.292469
O     62.816379   68.035543  105.717307
C     58.867170   69.236737  111.579055
H     58.189063   69.787238  112.235785
H     59.791433   69.816613  111.484663
C     58.322291   68.984847  110.189105
C     57.033367   68.467138  109.972426
H     56.342890   68.362561  110.808369
C     56.663773   67.997003  108.712298
H     55.685630   67.552532  108.536449
C     57.572193   68.051381  107.654117
H     57.293946   67.613210  106.698422
C     59.180109   69.142899  109.087124
H     60.149845   69.620016  109.223288
C     58.814635   68.666324  107.826776
H     59.496574   68.770050  106.985729
C     61.171633   66.273459   99.555102
H     62.010929   66.621682   98.955537
H     60.393877   67.035622   99.489827
N     61.045092   66.892133  102.016516
C     61.640732   66.187458  100.973634
C     61.859191   66.790611  103.073638
H     61.736137   67.244493  104.053631
N     62.934889   66.041872  102.755447
H     63.762538   65.876014  103.354413
C     62.820699   65.655952  101.440386
H     63.568042   65.059957  100.940332
Mo    59.093607   68.070038  102.021268
Fe    52.958774   66.251760  104.598678
Fe    55.112196   68.122712  104.863688
Fe    54.437852   66.885423  102.508112
Fe    55.499602   65.525994  104.440897
Fe    57.828945   66.179536  103.436840
Fe    57.199365   68.745691  103.669928
Fe    56.530070   67.640497  101.570947
S     54.577737   66.393499  106.314417
S     53.134345   68.357472  103.662752
S     53.745604   64.770355  103.103754
S     59.133914   67.820467  104.308609
S     57.448422   69.708903  101.749575
S     58.147373   66.136105  101.194081
S     56.703272   69.869118  105.554536
S     57.328229   64.222666  104.423565
S     55.070375   66.625287  100.100576
C     56.155199   67.145402  103.502664
O     60.543814   69.652472  102.264124
O     59.632848   68.858768   99.988533
O     60.249761   70.707765   98.872519
O     60.490580   71.575122  103.872622
O     61.028736   73.586085  103.047643
O     64.703021   68.313673   99.346548
O     64.856858   69.132566  101.424745
C     60.795526   70.567412  101.180319
C     60.156188   70.019994   99.908043
C     60.164802   71.916139  101.548449
C     60.603238   72.408710  102.922737
C     62.315749   70.584980  100.957940
C     62.756151   69.283894  100.294324
C     64.222716   68.901481  100.354918
H     55.903792   70.863731  105.135726
H     62.241901   68.472364  100.811480
H     62.432284   69.257577   99.254203
H     62.594795   71.448454  100.353241
H     62.767382   70.680908  101.941098
H     59.084658   71.752756  101.593432
H     60.367904   72.651565  100.774966
H     55.164270   68.374547  101.806036
H     60.423122   70.246981  103.085537
H     54.315982   67.653874   99.671322
H     55.826383   69.336780  103.515151
H     60.778417   65.344592   99.141999
H     49.294489   64.216240  105.202261
H     51.064750   73.370802  109.089732
H     56.749207   71.416998   97.866625
H     56.098398   61.648603  101.933538
H     58.352425   72.776485  107.927793
H     62.445445   67.423319  108.813751
H     50.154613   68.985019  107.557774
H     59.186572   68.318397  112.071704
H     53.523741   73.400837  102.398953
