# Supplementary material for: A model for dinitrogen binding in the E4 state of nitrogenase
Source: Chem Sci. 2019 Oct 15;10(48):11110–24. doi: 10.1039/c9sc03610e (PMC7069239; doi:10.1039/c9sc03610e)
Supplement: Supplementary file 2 [file SC-010-C9SC03610E-s002.zip › Thorhallsson-xyzfiles/model-J-f235.xyz]

146
C     53.607103   72.834024  103.466468
H     53.486045   73.494999  104.330014
C     52.573979   71.695857  103.569825
H     52.783717   71.116223  104.473906
H     51.532463   72.037411  103.627092
H     52.654741   71.004772  102.726751
C     55.027939   72.240464  103.509769
H     55.800717   73.006994  103.657097
H     55.095854   71.535406  104.346407
H     55.264107   71.666238  102.604219
C     56.474883   71.664575   98.903733
H     57.386089   71.719879   99.509048
H     55.954148   72.625935   98.982475
N     55.641165   70.615694   99.467022
H     56.112442   69.918262  100.057154
C     54.329984   70.730281   99.628712
N     53.608104   71.569274   98.867462
H     54.028948   72.152057   98.150103
H     52.682911   71.812299   99.239126
N     53.701466   69.986779  100.548339
H     54.219026   69.469240  101.254012
H     52.698777   70.087354  100.666402
C     59.237730   72.905229  107.369569
H     58.988696   72.645296  106.334152
H     59.469861   73.978370  107.403868
C     60.467017   72.114160  107.809021
O     60.864901   72.073773  108.993319
N     61.111214   71.486822  106.816607
H     60.782081   71.578408  105.857273
H     61.906624   70.840338  107.004824
C     51.097133   72.283060  109.158840
H     50.834118   71.938260  110.172031
H     50.326393   71.876562  108.487769
N     52.815349   70.483269  109.293879
C     52.467886   71.760342  108.869349
C     54.136484   70.292033  108.987594
H     54.649363   69.355231  109.162151
N     54.663387   71.366896  108.447331
H     52.158149   69.756386  109.557149
C     53.638282   72.275125  108.353720
H     53.782851   73.250449  107.913352
C     49.798179   65.010833  104.795703
H     50.192177   64.691645  103.826328
H     49.116268   65.852181  104.636772
S     51.210635   65.483688  105.886303
C     50.382023   69.077158  106.330685
H     51.477688   68.993899  106.281830
H     50.113056   70.089933  106.004983
O     49.750695   68.143594  105.487458
H     50.313299   67.335157  105.505937
C     56.514411   62.428604  101.374744
H     56.562479   63.274432  102.070468
H     57.532628   62.211044  101.051225
N     55.683499   62.755436  100.215907
H     54.666555   62.616694  100.317490
C     56.144282   63.374310   99.131310
N     57.449164   63.560241   98.932553
H     58.135963   63.331136   99.640481
H     57.803431   64.076930   98.126414
N     55.287030   63.859252   98.204910
H     54.346876   63.429550   98.141506
H     55.683777   64.075535   97.297533
C     63.159033   67.324881  107.997728
H     64.157416   67.454551  108.440243
H     63.090390   66.324161  107.562828
C     62.983925   68.408867  106.909860
O     63.060573   69.615186  107.276750
O     62.792442   68.042057  105.713153
C     58.805811   69.185494  111.378324
H     58.086920   69.754673  111.972980
H     59.712570   69.794688  111.294627
C     58.321702   68.890739  109.970837
C     57.071733   68.300856  109.711402
H     56.406898   68.057799  110.539175
C     56.689102   67.995788  108.404710
H     55.727836   67.531805  108.188246
C     57.545918   68.278103  107.338354
H     57.244820   68.013856  106.325370
C     59.162216   69.192530  108.886213
H     60.118531   69.682291  109.064259
C     58.781592   68.882518  107.575412
H     59.451624   69.106547  106.748745
C     61.161141   66.269152   99.481749
H     61.983902   66.639645   98.873554
H     60.370671   67.020712   99.441960
N     61.056097   66.856070  101.937754
C     61.651995   66.166765  100.889183
C     61.879549   66.757965  102.988761
H     61.757889   67.204253  103.972460
N     62.959273   66.019611  102.658927
H     63.787909   65.853080  103.257070
C     62.838186   65.638308  101.342945
H     63.583099   65.048185  100.833694
Mo    59.080439   67.966955  101.937282
Fe    52.894308   65.974039  104.442673
Fe    54.855068   67.814129  104.688038
Fe    54.308921   66.589868  102.335584
Fe    55.474448   65.274825  104.236670
Fe    57.793628   66.039247  103.319404
Fe    57.186041   68.468304  103.711927
Fe    56.538455   67.491771  101.494618
S     54.517046   66.082771  106.115759
S     52.919469   67.988552  103.460538
S     53.755577   64.508508  102.876813
S     59.161192   67.602987  104.212210
S     57.326099   69.574787  101.795613
S     58.140852   66.022272  101.064564
S     54.404932   69.617269  105.924193
S     57.362809   64.110509  104.399645
S     54.783338   67.043133  100.104262
C     56.009072   66.963863  103.335168
O     60.487245   69.605361  102.237032
O     59.573725   68.876440   99.953752
O     60.236923   70.723163   98.864112
O     60.451347   71.528688  103.884672
O     61.016153   73.534326  103.059808
O     64.691771   68.314937   99.348119
O     64.833087   69.125990  101.429193
C     60.756688   70.542459  101.177963
C     60.123931   70.024008   99.890858
C     60.115678   71.881781  101.563529
C     60.568993   72.364495  102.936436
C     62.280410   70.570016  100.970080
C     62.736828   69.285375  100.283698
C     64.204565   68.900553  100.354775
H     55.510650   69.865838  106.641543
H     62.217895   68.461136  100.775279
H     62.426894   69.280280   99.238958
H     62.559849   71.447016  100.384906
H     62.727461   70.650129  101.957007
H     59.037903   71.702072  101.616766
H     60.307131   72.626406  100.795315
H     57.477419   69.812988  104.612854
H     60.364623   70.173139  103.067695
H     55.043764   65.775313   99.720185
H     56.634761   69.712622  104.625348
H     60.768979   65.337248   99.074524
H     49.227945   64.165855  105.181595
H     51.025235   73.369035  109.099205
H     56.762462   71.480889   97.868540
H     56.143707   61.552807  101.907309
H     58.355223   72.739187  107.987371
H     62.440793   67.441686  108.809242
H     50.107316   68.954331  107.378309
H     59.127487   68.305606  111.935449
H     53.521930   73.457661  102.576586
