# Supplementary material for: A model for dinitrogen binding in the E4 state of nitrogenase
Source: Chem Sci. 2019 Oct 15;10(48):11110–24. doi: 10.1039/c9sc03610e (PMC7069239; doi:10.1039/c9sc03610e)
Supplement: Supplementary file 2 [file SC-010-C9SC03610E-s002.zip › Thorhallsson-xyzfiles/model-K-f235.xyz]

146
C     53.596153   72.810029  103.488828
H     53.471379   73.471029  104.351343
C     52.552327   71.680210  103.580508
H     52.765407   71.078884  104.470741
H     51.515172   72.032293  103.653100
H     52.618606   71.003824  102.723833
C     55.009969   72.200746  103.552099
H     55.790526   72.960336  103.695200
H     55.070824   71.503711  104.395227
H     55.248105   71.614903  102.654974
C     56.472484   71.649719   98.903993
H     57.379164   71.701631   99.515826
H     55.952059   72.610894   98.984863
N     55.629226   70.600837   99.455696
H     56.087893   69.887153  100.032153
C     54.318018   70.728411   99.614097
N     53.610749   71.587266   98.862249
H     54.032692   72.159950   98.137169
H     52.683805   71.831252   99.226829
N     53.671911   69.979254  100.517120
H     54.170688   69.461064  101.235206
H     52.673033   70.115808  100.639439
C     59.235955   72.904403  107.363492
H     58.984605   72.636668  106.330737
H     59.465395   73.978281  107.391545
C     60.469394   72.121715  107.805366
O     60.872275   72.093409  108.988418
N     61.114814   71.489375  106.816786
H     60.778112   71.563685  105.858829
H     61.910513   70.845573  107.008227
C     51.098476   72.284515  109.154961
H     50.844161   71.938485  110.169742
H     50.324561   71.876502  108.488606
N     52.850223   70.514047  109.307983
C     52.471242   71.772861  108.856321
C     54.168132   70.337676  108.977563
H     54.703699   69.417300  109.168826
N     54.665116   71.407982  108.399925
H     52.209901   69.778457  109.586827
C     53.621127   72.294344  108.303885
H     53.737267   73.261620  107.839221
C     49.823223   65.011119  104.782057
H     50.220818   64.682468  103.817342
H     49.141164   65.850068  104.612379
S     51.233954   65.499630  105.868209
C     50.360547   69.084755  106.336225
H     51.456029   69.015836  106.281315
H     50.078327   70.093391  106.009035
O     49.734106   68.140874  105.499409
H     50.301813   67.335768  105.523386
C     56.511707   62.416955  101.366177
H     56.553717   63.265637  102.058578
H     57.532235   62.202759  101.048596
N     55.684226   62.737348  100.202938
H     54.666687   62.601343  100.305252
C     56.145011   63.362063   99.122004
N     57.450052   63.544860   98.920869
H     58.140872   63.291311   99.616566
H     57.803581   64.068289   98.118726
N     55.287972   63.856336   98.200055
H     54.343456   63.435554   98.142015
H     55.681731   64.068675   97.290376
C     63.156915   67.321675  107.995436
H     64.156327   67.449286  108.436354
H     63.085693   66.320462  107.562073
C     62.986588   68.404509  106.905434
O     63.066158   69.610875  107.269961
O     62.798741   68.035461  105.708314
C     58.808825   69.175874  111.382490
H     58.090610   69.745409  111.977792
H     59.716200   69.784835  111.301474
C     58.324100   68.888919  109.973216
C     57.074419   68.300642  109.708737
H     56.416040   68.036555  110.535415
C     56.679345   68.032935  108.396823
H     55.714891   67.576533  108.177701
C     57.521884   68.352325  107.329889
H     57.206546   68.143899  106.309746
C     59.158376   69.211799  108.889751
H     60.116695   69.696236  109.072342
C     58.762914   68.942578  107.574486
H     59.419855   69.198535  106.747133
C     61.153681   66.269797   99.481692
H     61.983723   66.632455   98.878723
H     60.366629   67.024658   99.432297
N     61.032008   66.859350  101.937907
C     61.635390   66.171298  100.892677
C     61.853048   66.768216  102.991595
H     61.727521   67.216826  103.973745
N     62.938088   66.035836  102.666710
H     63.766674   65.874576  103.266252
C     62.823957   65.651910  101.351122
H     63.575778   65.067332  100.845275
Mo    59.045341   67.966878  101.928826
Fe    52.926556   65.973289  104.414169
Fe    54.863884   67.818785  104.662454
Fe    54.329352   66.554731  102.287399
Fe    55.471418   65.240957  104.206719
Fe    57.793255   66.030003  103.296638
Fe    57.198899   68.418383  103.665686
Fe    56.516912   67.488301  101.481005
S     54.558042   66.094220  106.080252
S     52.972267   67.971885  103.394958
S     53.749043   64.482765  102.849037
S     59.134127   67.603157  104.194222
S     57.296139   69.570791  101.832588
S     58.121948   66.028830  101.040400
S     54.153265   69.449839  106.027881
S     57.365051   64.098958  104.382142
S     54.800975   67.045253  100.057607
C     56.005738   66.938075  103.307001
O     60.456738   69.594924  102.235115
O     59.540068   68.873232   99.945913
O     60.225438   70.714628   98.860881
O     60.460070   71.514465  103.875597
O     61.016982   73.523488  103.054320
O     64.687144   68.316418   99.346599
O     64.818865   69.119668  101.431088
C     60.737075   70.529156  101.175351
C     60.104096   70.015724   99.886530
C     60.105717   71.873542  101.559832
C     60.569542   72.353585  102.930942
C     62.262198   70.553250  100.973912
C     62.724155   69.274604  100.280997
C     64.194270   68.896050  100.354189
H     55.288432   69.986605  106.497937
H     62.206784   68.445212  100.764854
H     62.417131   69.276089   99.235263
H     62.545007   71.433924  100.395685
H     62.704223   70.627602  101.963532
H     59.026917   71.703262  101.618364
H     60.299836   72.615949  100.790054
H     57.533439   69.628408  104.496258
H     60.343927   70.166667  103.067807
H     55.121579   65.794451   99.667064
H     56.065785   69.072890  104.540489
H     60.762819   65.337350   99.074462
H     49.250695   64.170132  105.173234
H     51.024740   73.370475  109.097350
H     56.764425   71.471071   97.869139
H     56.141147   61.542463  101.900980
H     58.355089   72.739683  107.983983
H     62.440184   67.441021  108.807913
H     50.097260   68.962457  107.386840
H     59.129952   68.295726  111.939522
H     53.521543   73.435203  102.599076
