# Supplementary material for: A model for dinitrogen binding in the E4 state of nitrogenase
Source: Chem Sci. 2019 Oct 15;10(48):11110–24. doi: 10.1039/c9sc03610e (PMC7069239; doi:10.1039/c9sc03610e)
Supplement: Supplementary file 2 [file SC-010-C9SC03610E-s002.zip › Thorhallsson-xyzfiles/model-H-f2356.xyz]

146
C     53.846593   72.738728  103.208069
H     53.893715   73.315626  104.127951
C     52.818937   71.618613  103.404369
H     53.146427   70.983246  104.234155
H     51.815885   71.989477  103.652736
H     52.741176   70.974381  102.525698
C     55.253882   72.169015  102.948564
H     56.042392   72.904665  103.160323
H     55.445463   71.313636  103.597573
H     55.379576   71.786418  101.927474
C     56.394380   71.424583   98.794209
H     57.308490   71.287726   99.383825
H     55.986426   72.421003   99.002040
N     55.435298   70.419966   99.224182
H     55.795309   69.560571   99.642951
C     54.158855   70.702422   99.484056
N     53.575628   71.782229   98.936474
H     54.000501   72.330948   98.196395
H     52.642626   72.014739   99.281174
N     53.458445   69.930997  100.312011
H     53.848788   69.047516  100.662366
H     52.471110   70.138570  100.445621
C     59.250099   72.948413  107.350075
H     59.032302   72.725215  106.299386
H     59.497307   74.014976  107.431707
C     60.444473   72.120196  107.815870
O     60.834716   72.104187  109.003657
N     61.062595   71.436184  106.845921
H     60.734917   71.513278  105.885546
H     61.855710   70.791075  107.044054
C     51.183573   72.286646  109.131688
H     51.252091   71.975439  110.182868
H     50.281739   71.824948  108.705426
N     53.208309   70.794250  108.760880
C     52.435719   71.891095  108.407948
C     54.279411   70.741131  107.907012
H     55.030288   69.958577  107.952499
N     54.245385   71.735764  107.045079
H     52.967254   70.095025  109.450231
C     53.105120   72.442445  107.336636
H     52.794176   73.301483  106.761522
C     49.878711   65.028827  104.821106
H     50.317416   64.698784  103.874542
H     49.197394   65.861911  104.621266
S     51.248054   65.536698  105.955114
C     50.460626   69.100922  106.467864
H     51.554160   68.980060  106.444406
H     50.235341   70.128094  106.154979
O     49.826577   68.208195  105.586964
H     50.340690   67.366095  105.630117
C     56.500188   62.491678  101.371987
H     56.596670   63.342043  102.057968
H     57.498438   62.228956  101.016166
N     55.646456   62.823611  100.232900
H     54.634774   62.662404  100.336448
C     56.094187   63.450940   99.144162
N     57.400013   63.688416   98.983795
H     58.051599   63.540395   99.741655
H     57.767496   64.180681   98.169770
N     55.250272   63.840885   98.178220
H     54.312596   63.412963   98.117668
H     55.645672   64.131023   97.294155
C     63.153931   67.305597  107.998816
H     64.153334   67.431709  108.439881
H     63.083131   66.306052  107.561485
C     62.980799   68.395072  106.916853
O     63.046443   69.598975  107.290613
O     62.800294   68.035680  105.715194
C     58.863986   69.240422  111.568995
H     58.185080   69.792496  112.223519
H     59.788139   69.820295  111.474286
C     58.320648   68.986039  110.178747
C     57.034559   68.460505  109.962985
H     56.343752   68.355204  110.798427
C     56.668746   67.984124  108.704441
H     55.692346   67.536059  108.527584
C     57.577155   68.041721  107.645773
H     57.307428   67.582498  106.698347
C     59.175694   69.150625  109.075336
H     60.143012   69.632998  109.210619
C     58.812871   68.670481  107.814730
H     59.493993   68.776365  106.973116
C     61.207658   66.244693   99.569973
H     62.060136   66.583428   98.985250
H     60.442345   67.017599   99.489463
N     61.034912   66.867893  102.027529
C     61.651487   66.160424  100.997804
C     61.829612   66.779723  103.099577
H     61.685657   67.240141  104.073452
N     62.915805   66.035768  102.803828
H     63.738338   65.880582  103.411535
C     62.826700   65.641619  101.489082
H     63.588030   65.049878  101.005810
Mo    59.060672   67.969347  101.980664
Fe    52.974414   66.189400  104.581019
Fe    54.876851   68.122150  104.604864
Fe    54.286300   66.648684  102.342473
Fe    55.421127   65.441734  104.354980
Fe    57.744575   66.129725  103.423963
Fe    57.046816   68.788498  103.539642
Fe    56.556333   67.342751  101.468009
S     54.586832   66.441232  106.217753
S     52.968925   68.130709  103.452269
S     53.698467   64.619743  103.049018
S     58.974536   67.818445  104.266050
S     57.311365   69.459995  101.510240
S     58.242172   65.928965  101.236105
S     56.371728   69.574653  105.506221
S     57.292461   64.199364  104.460367
S     54.783243   67.005685  100.213432
C     55.992605   66.989057  103.270986
O     60.451142   69.601607  102.266615
O     59.649299   68.794289   99.963965
O     60.231398   70.673306   98.879022
O     60.466036   71.532493  103.886302
O     60.960141   73.546827  103.040830
O     64.690998   68.326748   99.364497
O     64.834210   69.128547  101.448955
C     60.734934   70.521616  101.196246
C     60.135805   69.972858   99.905408
C     60.081279   71.858014  101.568471
C     60.544710   72.364428  102.932687
C     62.262565   70.555223  101.000317
C     62.731334   69.273347  100.314485
C     64.203419   68.903601  100.375800
H     55.732595   70.722651  105.226468
H     62.223757   68.444382  100.809924
H     62.416741   69.262058   99.271290
H     62.539683   71.434205  100.416732
H     62.703566   70.639374  101.989059
H     59.006740   71.659082  101.645321
H     60.251230   72.596949  100.789539
H     57.734126   70.111728  103.734646
H     60.344111   70.182048  103.095569
H     54.009860   68.982933  105.493004
H     55.598705   69.312605  103.348367
H     60.810316   65.323719   99.143366
H     49.295006   64.188122  105.196033
H     51.059534   73.368733  109.089642
H     56.661416   71.354950   97.739737
H     56.121837   61.634423  101.928791
H     58.343983   72.774453  107.930385
H     62.437231   67.422317  108.811703
H     50.153484   68.968067  107.505207
H     59.182850   68.323534  112.064687
H     53.651884   73.441624  102.398074
