# Supplementary material for: A model for dinitrogen binding in the E4 state of nitrogenase
Source: Chem Sci. 2019 Oct 15;10(48):11110–24. doi: 10.1039/c9sc03610e (PMC7069239; doi:10.1039/c9sc03610e)
Supplement: Supplementary file 2 [file SC-010-C9SC03610E-s002.zip › Thorhallsson-xyzfiles/N2bind-models/Model-L-types/Model-L-N2H2bind-minH2-f235.xyz]

146
C     53.811941   72.846449  103.377134
H     53.767328   73.516748  104.234060
C     52.821237   71.698228  103.616086
H     53.147903   71.129326  104.493435
H     51.794418   72.038504  103.802005
H     52.796575   70.995791  102.779041
C     55.252153   72.310651  103.270394
H     56.007326   73.106020  103.327625
H     55.449392   71.620705  104.096292
H     55.412254   71.729333  102.352311
C     56.469294   71.555363   98.844865
H     57.393035   71.527879   99.430586
H     55.999739   72.535330   98.985501
N     55.593300   70.518965   99.369605
H     56.041121   69.785114   99.923883
C     54.300034   70.710958   99.591607
N     53.608532   71.622660   98.892225
H     54.015202   72.169141   98.137417
H     52.692619   71.875966   99.268395
N     53.651296   69.968790  100.504771
H     54.165769   69.517042  101.254752
H     52.676933   70.209193  100.687599
C     59.341763   73.168902  107.432724
H     59.169226   73.066517  106.357698
H     59.606210   74.210624  107.651669
C     60.494883   72.265871  107.854740
O     60.856827   72.154641  109.050099
N     61.112981   71.630216  106.854049
H     60.810082   71.775392  105.889288
H     61.858556   70.931308  107.035513
C     51.188732   72.259464  109.224480
H     51.126830   71.976532  110.286670
H     50.328969   71.793839  108.721844
N     53.012889   70.529228  108.951687
C     52.504240   71.793165  108.678816
C     54.235023   70.427042  108.333587
H     54.839495   69.527957  108.359716
N     54.544839   71.541768  107.710412
H     52.522699   69.788473  109.436314
C     53.481651   72.383524  107.906944
H     53.448344   73.372716  107.482693
C     49.802793   65.013808  104.828487
H     50.197499   64.705696  103.856111
H     49.125911   65.860997  104.680471
S     51.215062   65.466557  105.928560
C     50.430457   69.079108  106.421729
H     50.180296   70.099481  106.105867
H     51.525948   68.985346  106.396968
O     49.815923   68.167270  105.545480
H     50.359257   67.345826  105.569635
C     56.500971   62.399110  101.378951
H     56.529646   63.238198  102.083448
H     57.526284   62.199776  101.067350
N     55.680213   62.729693  100.213949
H     54.661961   62.593373  100.308686
C     56.148735   63.361053   99.139231
N     57.454687   63.541610   98.944715
H     58.148264   63.259317   99.626735
H     57.814457   64.056478   98.139401
N     55.296466   63.870177   98.220353
H     54.352250   63.448665   98.155110
H     55.693878   64.081187   97.311588
C     63.153312   67.334579  108.016392
H     64.153299   67.477854  108.451846
H     63.098522   66.333580  107.579407
C     62.956296   68.418996  106.929110
O     62.971141   69.623493  107.302521
O     62.813509   68.044140  105.727384
C     58.869167   69.217426  111.549504
H     58.145735   69.754506  112.168525
H     59.787360   69.813418  111.522336
C     58.421671   68.992741  110.118590
C     57.193582   68.383750  109.799331
H     56.487020   68.136026  110.590424
C     56.900196   68.038429  108.480466
H     55.968712   67.535541  108.223518
C     57.823578   68.301299  107.465402
H     57.597667   67.996956  106.449521
C     59.309016   69.315024  109.078423
H     60.238387   69.839600  109.296958
C     59.020316   68.956426  107.757398
H     59.736482   69.177545  106.970450
C     61.157608   66.266193   99.524823
H     61.997595   66.621242   98.930643
H     60.379175   67.030007   99.463766
N     61.022083   66.873739  101.982024
C     61.623857   66.172609  100.943382
C     61.848026   66.805203  103.032603
H     61.732792   67.281527  104.002830
N     62.932255   66.067284  102.716299
H     63.763450   65.914403  103.313601
C     62.815223   65.663668  101.407370
H     63.572144   65.081318  100.906124
Mo    59.061085   68.048743  101.995788
Fe    52.913152   65.926671  104.491827
Fe    54.819614   67.701754  104.680453
Fe    54.300174   66.543788  102.360124
Fe    55.474133   65.257562  104.260084
Fe    57.779759   65.993127  103.289967
Fe    57.198978   68.713422  103.840857
Fe    56.538643   67.471331  101.564346
S     54.527301   66.089514  106.173205
S     52.903081   67.942801  103.507848
S     53.762203   64.470486  102.915227
S     59.086413   67.546549  104.246589
S     57.230982   69.585317  101.800308
S     58.166226   66.076406  101.044591
S     55.678433   69.500030  105.311651
S     57.342028   64.072576  104.406877
S     54.706159   67.039336  100.129466
C     56.045305   66.949706  103.348381
O     60.344393   69.535925  102.278647
O     59.499339   68.858792   99.976420
O     60.163025   70.725562   98.928787
O     60.583310   71.776905  104.002567
O     61.039407   73.654107  102.891837
O     64.648859   68.325858   99.358824
O     64.780675   69.102623  101.450338
C     60.654612   70.466300  101.286339
C     60.050624   70.018326   99.949404
C     60.052553   71.836793  101.673566
C     60.611102   72.457763  102.960469
C     62.190386   70.512569  101.071658
C     62.680992   69.290640  100.296043
C     64.152916   68.899778  100.371354
H     57.288555   70.888009  105.806526
H     62.156684   68.428253  100.708800
H     62.398726   69.359243   99.245062
H     62.461433   71.436183  100.554006
H     62.631061   70.524246  102.061997
H     58.983683   71.639686  101.842438
H     60.177779   72.530043  100.837759
H     59.159797   70.363896  103.882786
H     55.130258   65.817686   99.752976
N     58.173186   71.069426  105.294230
N     58.267739   70.217277  104.400656
H     60.770656   65.335118   99.110777
H     49.229963   64.166062  105.204333
H     51.072960   73.339356  109.132301
H     56.735104   71.417270   97.796847
H     56.137734   61.513097  101.899631
H     58.410521   72.945875  107.953409
H     62.438208   67.439867  108.832239
H     50.130399   68.943542  107.460793
H     59.175590   68.298741  112.049694
H     53.636718   73.469414  102.500048
