# Supplementary material for: A model for dinitrogen binding in the E4 state of nitrogenase
Source: Chem Sci. 2019 Oct 15;10(48):11110–24. doi: 10.1039/c9sc03610e (PMC7069239; doi:10.1039/c9sc03610e)
Supplement: Supplementary file 2 [file SC-010-C9SC03610E-s002.zip › Thorhallsson-xyzfiles/N2bind-models/Model-L-types/Model-L-N2bind-minH2-f235.xyz]

146
C     53.564921   72.832421  103.456837
H     53.444870   73.490285  104.322481
C     52.527647   71.697546  103.555615
H     52.731785   71.119877  104.462283
H     51.485892   72.039475  103.606140
H     52.611771   71.003526  102.715275
C     54.981323   72.235321  103.503458
H     55.751719   72.993584  103.694948
H     55.033985   71.503958  104.316293
H     55.236305   71.694915  102.581776
C     56.449753   71.705822   98.894243
H     57.347278   71.789987   99.516395
H     55.912174   72.659297   98.941676
N     55.622083   70.656225   99.464696
H     56.099774   69.968064  100.059396
C     54.308869   70.754871   99.611391
N     53.583949   71.579570   98.838181
H     54.003175   72.160135   98.117165
H     52.655924   71.818794   99.203733
N     53.676495   70.002095  100.523593
H     54.189222   69.536010  101.266341
H     52.676355   70.127365  100.647873
C     59.298733   73.008572  107.403882
H     59.070564   72.832379  106.348909
H     59.561474   74.067256  107.531204
C     60.485373   72.152341  107.827024
O     60.884395   72.085658  109.010901
N     61.096718   71.500858  106.828739
H     60.759058   71.600426  105.873762
H     61.875617   70.834369  107.009504
C     51.091136   72.285572  109.152458
H     50.808900   71.930186  110.156681
H     50.332561   71.884244  108.464649
N     52.831696   70.514608  109.351698
C     52.467463   71.768213  108.882735
C     54.148673   70.320356  109.036387
H     54.675115   69.398860  109.248508
N     54.656566   71.373606  108.436662
H     52.196586   69.825925  109.739011
C     53.623443   72.267889  108.319302
H     53.747072   73.220268  107.826056
C     49.792538   65.024912  104.815175
H     50.186395   64.715028  103.842907
H     49.110275   65.867735  104.665653
S     51.205786   65.489918  105.908908
C     50.411581   69.090376  106.386825
H     50.156206   70.108942  106.068909
H     51.507134   68.999345  106.352072
O     49.784189   68.173846  105.521124
H     50.334665   67.357592  105.539603
C     56.516552   62.446038  101.369887
H     56.581135   63.297887  102.057310
H     57.528926   62.210159  101.040746
N     55.680946   62.770820  100.213797
H     54.664481   62.628288  100.316667
C     56.139521   63.386858   99.126405
N     57.444485   63.571706   98.926428
H     58.133499   63.325128   99.626277
H     57.800388   64.083043   98.117453
N     55.281082   63.869633   98.200656
H     54.340222   63.441036   98.141108
H     55.675321   64.084657   97.291942
C     63.152875   67.320022  107.995248
H     64.154114   67.448319  108.431946
H     63.080937   66.318671  107.562301
C     62.976924   68.402530  106.905521
O     63.042157   69.609113  107.271697
O     62.799077   68.033149  105.706960
C     58.825307   69.189215  111.412000
H     58.115079   69.759100  112.015824
H     59.736593   69.791579  111.327394
C     58.331585   68.904707  110.005851
C     57.080034   68.317344  109.749545
H     56.415818   68.076221  110.578343
C     56.693633   68.011218  108.443967
H     55.729646   67.551414  108.231442
C     57.549955   68.287274  107.376482
H     57.245946   68.028546  106.363001
C     59.168624   69.207671  108.918918
H     60.124086   69.700968  109.093232
C     58.785561   68.893325  107.610733
H     59.452212   69.122540  106.783263
C     61.163188   66.270919   99.482841
H     61.989263   66.636750   98.876485
H     60.375834   67.025361   99.437310
N     61.054393   66.866616  101.938096
C     61.650320   66.172131  100.892173
C     61.878594   66.773955  102.989277
H     61.758153   67.224688  103.971192
N     62.958317   66.034489  102.662372
H     63.786919   65.870249  103.261329
C     62.837140   65.647203  101.348226
H     63.582281   65.054632  100.841848
Mo    59.077816   67.980116  101.924376
Fe    52.886093   65.998710  104.474261
Fe    54.840066   67.836224  104.734399
Fe    54.309728   66.653154  102.385518
Fe    55.491653   65.339998  104.258849
Fe    57.790919   66.089931  103.323098
Fe    57.213312   68.579856  103.742905
Fe    56.552666   67.473991  101.495161
S     54.501421   66.101848  106.149722
S     52.901968   68.020412  103.497494
S     53.777907   64.558856  102.902129
S     59.171101   67.634122  104.205433
S     57.320590   69.581163  101.765136
S     58.154987   66.015026  101.082482
S     54.376884   69.639916  105.932268
S     57.369404   64.161393  104.388870
S     54.740141   67.052860  100.122142
C     56.028124   67.034512  103.370176
O     60.479772   69.611268  102.219326
O     59.579341   68.873723   99.934951
O     60.232664   70.725101   98.845507
O     60.477225   71.523792  103.857900
O     61.021195   73.538413  103.043281
O     64.693491   68.315039   99.344714
O     64.826853   69.122256  101.428132
C     60.753177   70.546210  101.158850
C     60.123373   70.025721   99.872264
C     60.117212   71.887835  101.544345
C     60.579914   72.366233  102.915899
C     62.278082   70.570842  100.957863
C     62.735876   69.286017  100.273469
C     64.202994   68.899716  100.350597
H     55.492440   69.910949  106.622570
H     62.213903   68.462541  100.762770
H     62.429774   69.281168   99.227483
H     62.561525   71.448081  100.374915
H     62.718875   70.650151  101.947874
H     59.038686   71.714764  101.601212
H     60.309421   72.631601  100.775476
H     60.374880   70.185897  103.052988
H     55.047999   65.783552   99.790621
N     57.537587   71.081175  105.212039
N     57.384506   70.101855  104.698875
H     60.770448   65.339489   99.075089
H     49.225029   64.175034  105.194262
H     51.021881   73.371893  109.096086
H     56.758791   71.502403   97.868971
H     56.138259   61.580493  101.913756
H     58.394736   72.818430  107.982417
H     62.439445   67.439316  108.810633
H     50.121990   68.959162  107.429412
H     59.143986   68.302984  111.960729
H     53.490486   73.459094  102.568126
