# Supplementary material for: A model for dinitrogen binding in the E4 state of nitrogenase
Source: Chem Sci. 2019 Oct 15;10(48):11110–24. doi: 10.1039/c9sc03610e (PMC7069239; doi:10.1039/c9sc03610e)
Supplement: Supplementary file 2 [file SC-010-C9SC03610E-s002.zip › Thorhallsson-xyzfiles/N2bind-models/Model-L-types/Model-L-N2H2bind-minH2-f346.xyz]

146
C     53.835932   72.750377  103.235521
H     53.877525   73.354516  104.138280
C     52.817303   71.627978  103.468326
H     53.165288   71.011785  104.304281
H     51.815423   71.998000  103.722396
H     52.726365   70.965734  102.603891
C     55.248099   72.183759  102.994680
H     56.028432   72.939440  103.161927
H     55.436889   71.361720  103.690914
H     55.370582   71.760215  101.989389
C     56.500836   71.445759   98.842696
H     57.432542   71.376958   99.411735
H     56.048534   72.425126   99.036471
N     55.613255   70.399894   99.330193
H     56.040115   69.629735   99.849402
C     54.317627   70.599843   99.539563
N     53.656347   71.557511   98.871953
H     54.078711   72.123136   98.141487
H     52.733431   71.803432   99.241029
N     53.642420   69.829624  100.404453
H     54.129814   69.295647  101.120925
H     52.666394   70.061098  100.576149
C     59.350336   73.149996  107.423305
H     59.182620   73.045503  106.346899
H     59.616260   74.192288  107.638032
C     60.494382   72.241513  107.858604
O     60.842508   72.124446  109.056892
N     61.116458   71.600676  106.862631
H     60.858845   71.784931  105.891295
H     61.868366   70.908197  107.047852
C     51.161841   72.285784  109.152034
H     51.187895   71.973630  110.205165
H     50.274541   71.827613  108.692788
N     53.216671   70.812907  108.891020
C     52.443135   71.889816  108.485269
C     54.338205   70.781245  108.099345
H     55.108611   70.022776  108.195788
N     54.327328   71.765471  107.226996
H     52.957379   70.129100  109.589458
C     53.157765   72.445232  107.446061
H     52.857846   73.290836  106.846606
C     49.794134   65.042351  104.803118
H     50.181133   64.732130  103.828455
H     49.106299   65.881303  104.658446
S     51.213281   65.523245  105.876568
C     50.473726   69.112692  106.470350
H     50.245072   70.143520  106.172526
H     51.568194   69.002536  106.458122
O     49.855978   68.232286  105.565817
H     50.374826   67.393062  105.586504
C     56.504379   62.422245  101.364388
H     56.545062   63.278435  102.047481
H     57.526173   62.199105  101.056594
N     55.686888   62.727914  100.190108
H     54.670400   62.575792  100.277566
C     56.159982   63.344634   99.108108
N     57.465903   63.557096   98.942257
H     58.147554   63.299129   99.645025
H     57.832126   64.065749   98.135711
N     55.320415   63.804213   98.157305
H     54.369430   63.399024   98.105023
H     55.724886   64.002316   97.249428
C     63.152470   67.333424  108.018454
H     64.152015   67.472093  108.456064
H     63.093332   66.332593  107.581965
C     62.962013   68.418846  106.932183
O     62.994937   69.623182  107.305008
O     62.804430   68.046518  105.731646
C     58.857463   69.225561  111.550282
H     58.149697   69.767284  112.182596
H     59.778497   69.815941  111.504053
C     58.379487   69.001782  110.129547
C     57.129178   68.426056  109.835079
H     56.428162   68.208765  110.639990
C     56.809446   68.064479  108.525882
H     55.860373   67.585416  108.289813
C     57.730221   68.279934  107.496724
H     57.489042   67.956132  106.491201
C     59.257966   69.290248  109.071908
H     60.201206   69.797338  109.271217
C     58.942053   68.918946  107.761105
H     59.649174   69.115507  106.959069
C     61.161257   66.278347   99.535691
H     61.995903   66.637531   98.935986
H     60.379968   67.039388   99.480625
N     61.051877   66.886481  101.996032
C     61.638598   66.181978  100.950925
C     61.883279   66.806358  103.040727
H     61.779113   67.280750  104.013453
N     62.957741   66.058212  102.715156
H     63.790671   65.897038  103.308459
C     62.828080   65.660254  101.405678
H     63.574700   65.070461  100.897740
Mo    59.109145   68.080994  102.031379
Fe    52.958405   65.891719  104.454118
Fe    54.770370   67.743827  104.727096
Fe    54.445518   66.608461  102.435956
Fe    55.525727   65.292733  104.291708
Fe    57.854312   66.042719  103.342131
Fe    57.174249   68.734509  103.858048
Fe    56.580172   67.529899  101.623007
S     54.551579   66.022265  106.175680
S     52.975878   67.964100  103.403900
S     53.837002   64.484496  102.932911
S     59.119541   67.637040  104.299752
S     57.269133   69.602261  101.789752
S     58.175524   66.105119  101.113271
S     55.688317   69.533159  105.336932
S     57.394975   64.105919  104.388202
S     54.885359   66.880038  100.219078
C     56.081240   67.026040  103.398533
O     60.415589   69.559704  102.287599
O     59.531618   68.874887  100.005965
O     60.175179   70.739548   98.941789
O     60.607152   71.801612  104.029065
O     61.066965   73.670644  102.911187
O     64.656480   68.330950   99.358150
O     64.801497   69.115556  101.446371
C     60.692540   70.495144  101.297309
C     60.076777   70.038766   99.967691
C     60.077629   71.857279  101.694559
C     60.634714   72.478155  102.980164
C     62.223918   70.551124  101.060268
C     62.701010   69.314040  100.300035
C     64.168727   68.912632  100.370081
H     56.950143   71.343119  105.335668
H     62.172505   68.463158  100.731999
H     62.410450   69.368282   99.250512
H     62.486338   71.465719  100.523164
H     62.674509   70.579001  102.046082
H     59.012456   71.648023  101.868357
H     60.190890   72.559941  100.865183
H     59.206690   70.528952  104.023932
H     55.304037   65.665807   99.814008
N     57.915969   71.478061  104.967049
N     58.235416   70.432930  104.395999
H     60.773294   65.347536   99.121997
H     49.234163   64.190753  105.189486
H     51.048288   73.368505  109.098297
H     56.745906   71.355037   97.784501
H     56.128549   61.553472  101.904808
H     58.412187   72.936193  107.935391
H     62.436358   67.442934  108.832860
H     50.158624   68.963316  107.503048
H     59.167105   68.306901  112.048531
H     53.638217   73.433822  102.409762
