# Supplementary material for: A model for dinitrogen binding in the E4 state of nitrogenase
Source: Chem Sci. 2019 Oct 15;10(48):11110–24. doi: 10.1039/c9sc03610e (PMC7069239; doi:10.1039/c9sc03610e)
Supplement: Supplementary file 2 [file SC-010-C9SC03610E-s002.zip › Thorhallsson-xyzfiles/N2bind-models/Model-L-types/Model-L-N2bind-minH2-f147.xyz]

146
C     53.562849   72.824954  103.449065
H     53.435981   73.478845  104.317097
C     52.522163   71.691265  103.529137
H     52.710119   71.112024  104.437781
H     51.479874   72.033622  103.562807
H     52.621025   70.999494  102.688464
C     54.976800   72.222642  103.506404
H     55.750757   72.978934  103.692710
H     55.022501   71.498956  104.326170
H     55.231581   71.671624  102.591231
C     56.444110   71.667290   98.883419
H     57.341022   71.735830   99.508399
H     55.911547   72.622833   98.945810
N     55.608533   70.612917   99.434192
H     56.080989   69.907728  100.012167
C     54.297912   70.725656   99.594974
N     53.577837   71.574308   98.844014
H     53.996224   72.155318   98.123043
H     52.653376   71.816131   99.217792
N     53.663735   69.964635  100.499028
H     54.175646   69.479284  101.230578
H     52.664496   70.090112  100.627068
C     59.283576   72.975208  107.394653
H     59.048981   72.776849  106.344571
H     59.541605   74.037755  107.498483
C     60.478607   72.132996  107.824682
O     60.879631   72.080000  109.008407
N     61.093597   71.478485  106.831039
H     60.754623   71.569866  105.875690
H     61.878992   70.819947  107.014288
C     51.084192   72.287254  109.149070
H     50.793214   71.929497  110.149820
H     50.330288   71.889196  108.454241
N     52.819422   70.517447  109.377772
C     52.460588   71.765313  108.890855
C     54.135574   70.313820  109.067017
H     54.659368   69.394755  109.295462
N     54.647708   71.355800  108.450874
H     52.181862   69.838709  109.778913
C     53.617947   72.252667  108.319574
H     53.744631   73.197172  107.811813
C     49.837136   65.018915  104.807677
H     50.245415   64.695869  103.845497
H     49.159498   65.861333  104.637219
S     51.237216   65.495860  105.915378
C     50.408434   69.090338  106.392216
H     50.145804   70.105391  106.069009
H     51.504461   69.007020  106.360934
O     49.788670   68.164095  105.531405
H     50.340144   67.348494  105.562563
C     56.506204   62.432534  101.363317
H     56.561381   63.284553  102.050957
H     57.522438   62.204050  101.041514
N     55.677652   62.753938  100.200937
H     54.660406   62.614203  100.299776
C     56.143737   63.363374   99.112628
N     57.450202   63.542251   98.916326
H     58.134523   63.310538   99.625658
H     57.808309   64.059292   98.112115
N     55.291568   63.844162   98.180257
H     54.346813   63.424323   98.122975
H     55.689203   64.051716   97.271303
C     63.155894   67.314565  107.992273
H     64.155621   67.444639  108.431835
H     63.086153   66.313020  107.559296
C     62.980997   68.397520  106.902832
O     63.051974   69.603643  107.270022
O     62.797456   68.030000  105.704814
C     58.831047   69.192410  111.422448
H     58.126926   69.763582  112.032036
H     59.743941   69.791359  111.331160
C     58.325934   68.906844  110.020848
C     57.066005   68.333755  109.776025
H     56.400876   68.114286  110.610145
C     56.673947   68.009514  108.476337
H     55.704542   67.555871  108.275214
C     57.532123   68.253516  107.402928
H     57.228556   67.973574  106.394452
C     59.162906   69.184991  108.927065
H     60.123647   69.671270  109.091824
C     58.773945   68.852380  107.625643
H     59.441111   69.059801  106.792578
C     61.163553   66.267980   99.481676
H     61.995098   66.628853   98.880125
H     60.377785   67.023982   99.428759
N     61.028746   66.862356  101.934800
C     61.639575   66.172826  100.894771
C     61.844024   66.776413  102.993212
H     61.710718   67.226130  103.973556
N     62.932849   66.045499  102.676293
H     63.758403   65.886119  103.279799
C     62.826451   65.656914  101.361106
H     63.581077   65.070230  100.861890
Mo    59.045147   67.978241  101.902269
Fe    52.935409   66.018965  104.493111
Fe    54.893851   67.887427  104.719632
Fe    54.317203   66.573320  102.341400
Fe    55.492506   65.292164  104.260763
Fe    57.795567   66.036083  103.248935
Fe    57.129383   68.477117  103.693840
Fe    56.499907   67.499636  101.457939
S     54.559707   66.132099  106.149816
S     52.974039   68.008917  103.452968
S     53.745964   64.514270  102.933379
S     59.106784   67.608001  104.182426
S     57.287647   69.583832  101.771556
S     58.117554   66.044734  100.993216
S     54.253755   69.637798  105.946825
S     57.368833   64.122220  104.372506
S     54.714372   66.988072  100.086686
C     56.035972   66.946684  103.318475
O     60.458253   69.597917  102.218629
O     59.554692   68.883685   99.921284
O     60.234715   70.733366   98.847956
O     60.462742   71.511012  103.865642
O     61.015701   73.524244  103.052031
O     64.689329   68.316112   99.346581
O     64.821553   69.120519  101.430759
C     60.741339   70.536976  101.162926
C     60.113203   70.028423   99.869826
C     60.106877   71.878728  101.551591
C     60.569826   72.353872  102.924292
C     62.267092   70.560771  100.966944
C     62.728059   69.278954  100.278856
C     64.197037   68.897326  100.353643
H     55.369820   69.906332  106.638672
H     62.208898   68.452432  100.765981
H     62.421146   69.276380   99.233081
H     62.551892   71.439891  100.387255
H     62.706610   70.636980  101.957745
H     59.028214   71.705975  101.608049
H     60.299629   72.624701  100.784952
H     60.357875   70.166497  103.055176
H     55.052682   65.723635   99.767709
N     57.451586   70.879282  105.316270
N     57.285085   69.939669  104.738460
H     60.772138   65.335402   99.075276
H     49.259509   64.176619  105.188400
H     51.018398   73.373858  109.094028
H     56.752770   71.478320   97.855272
H     56.130744   61.564908  101.905831
H     58.384700   72.792257  107.983395
H     62.440076   67.433060  108.805679
H     50.120119   68.961218  107.435418
H     59.150083   68.304122  111.967633
H     53.494393   73.454466  102.561881
