# Supplementary material for: A model for dinitrogen binding in the E4 state of nitrogenase
Source: Chem Sci. 2019 Oct 15;10(48):11110–24. doi: 10.1039/c9sc03610e (PMC7069239; doi:10.1039/c9sc03610e)
Supplement: Supplementary file 2 [file SC-010-C9SC03610E-s002.zip › Thorhallsson-xyzfiles/N2bind-models/Model-L-types/Model-L-N2bind-minH2-f346.xyz]

146
C     53.551045   72.824093  103.437600
H     53.431584   73.475771  104.308566
C     52.511526   71.689731  103.522374
H     52.693580   71.121388  104.439109
H     51.468311   72.029930  103.546330
H     52.618455   70.987519  102.691351
C     54.963780   72.220123  103.482243
H     55.740625   72.975292  103.661503
H     55.011685   71.497965  104.303007
H     55.207010   71.666407  102.565161
C     56.455060   71.641999   98.898564
H     57.354989   71.704408   99.519772
H     55.922827   72.596803   98.973888
N     55.619318   70.582171   99.441040
H     56.086478   69.864666  100.001222
C     54.306209   70.694189   99.600747
N     53.593131   71.552991   98.854108
H     54.015696   72.137785   98.139258
H     52.668710   71.797076   99.228588
N     53.669600   69.930448  100.496058
H     54.168409   69.400760  101.208014
H     52.667221   70.037535  100.611303
C     59.311763   73.025209  107.412134
H     59.091108   72.867449  106.352599
H     59.581974   74.079832  107.555246
C     60.487847   72.152664  107.832353
O     60.881655   72.075538  109.016973
N     61.094142   71.499190  106.832166
H     60.765083   71.612527  105.875877
H     61.870896   70.828418  107.010860
C     51.082932   72.285825  109.149094
H     50.789025   71.928374  110.149096
H     50.329989   71.887751  108.453217
N     52.808369   70.508563  109.379825
C     52.458440   71.759471  108.894337
C     54.124900   70.299169  109.074741
H     54.641866   69.375701  109.301997
N     54.645811   71.340015  108.463749
H     52.163640   69.829571  109.769921
C     53.621098   72.242881  108.330396
H     53.755232   73.188420  107.826034
C     49.782565   65.045414  104.763608
H     50.152910   64.729635  103.784451
H     49.092595   65.884409  104.625483
S     51.232543   65.519232  105.800548
C     50.403555   69.080210  106.357212
H     50.150555   70.100459  106.041409
H     51.498505   68.983826  106.318348
O     49.767529   68.164558  105.499455
H     50.325156   67.349441  105.505022
C     56.512872   62.446487  101.361993
H     56.578115   63.306065  102.039594
H     57.524934   62.202557  101.037541
N     55.681236   62.758182  100.199386
H     54.665031   62.609949  100.299493
C     56.142821   63.373722   99.113780
N     57.447429   63.581438   98.931672
H     58.128475   63.352150   99.644794
H     57.806082   64.091818   98.123475
N     55.290722   63.837369   98.173085
H     54.348473   63.412294   98.116275
H     55.690296   64.044106   97.264894
C     63.150218   67.322814  107.993879
H     64.148643   67.456254  108.435315
H     63.084570   66.321127  107.560864
C     62.973240   68.404669  106.904760
O     63.037496   69.611467  107.270855
O     62.794027   68.036039  105.706194
C     58.813276   69.190249  111.397214
H     58.104828   69.762173  112.000830
H     59.722894   69.794029  111.305179
C     58.313047   68.898115  109.994986
C     57.061742   68.306537  109.747909
H     56.401977   68.069408  110.581310
C     56.671725   67.986000  108.446921
H     55.711620   67.514567  108.242440
C     57.524241   68.253884  107.374154
H     57.220946   67.971737  106.366930
C     59.143986   69.196685  108.902173
H     60.099501   69.692415  109.069094
C     58.756954   68.870204  107.598305
H     59.421337   69.092873  106.767045
C     61.179656   66.266567   99.474607
H     61.999446   66.635437   98.862018
H     60.392039   67.020464   99.439390
N     61.106832   66.867992  101.927508
C     61.681883   66.162514  100.878114
C     61.936437   66.763582  102.972930
H     61.829547   67.216230  103.956040
N     63.000091   66.004867  102.639162
H     63.829463   65.831811  103.235683
C     62.863032   65.618662  101.326065
H     63.592341   65.011538  100.814676
Mo    59.133484   67.975844  101.943070
Fe    52.944520   66.005344  104.431575
Fe    54.851623   67.874449  104.728155
Fe    54.392696   66.608478  102.361554
Fe    55.525117   65.366253  104.229511
Fe    57.872157   66.117574  103.345736
Fe    57.305520   68.664411  103.747307
Fe    56.645965   67.451743  101.630702
S     54.592896   66.041267  106.121404
S     53.026749   68.040274  103.332643
S     53.788264   64.502817  102.896685
S     59.246446   67.684324  104.227728
S     57.353639   69.543762  101.750452
S     58.197008   66.019438  101.115015
S     54.287770   69.656722  105.934994
S     57.409802   64.165634  104.342313
S     55.030676   67.007702  100.158826
C     56.180746   67.103394  103.410418
O     60.518589   69.631668  102.221817
O     59.621376   68.860296   99.945964
O     60.233772   70.719413   98.845471
O     60.471589   71.545046  103.859782
O     61.022171   73.553930  103.038655
O     64.701338   68.321400   99.340107
O     64.837942   69.132601  101.422341
C     60.773175   70.561248  101.155755
C     60.142670   70.023349   99.875714
C     60.126729   71.898999  101.538709
C     60.580692   72.382270  102.913156
C     62.296219   70.592135  100.944315
C     62.749279   69.301660  100.266821
C     64.214031   68.910219  100.344716
H     55.375804   69.812054  106.699883
H     62.225333   68.482697  100.761678
H     62.441967   69.292080   99.221305
H     62.576326   71.464849  100.353569
H     62.740511   70.678066  101.932226
H     59.048872   71.721930  101.592021
H     60.315817   72.645430  100.771736
H     60.405255   70.205924  103.052163
H     55.305771   65.757182   99.735115
N     57.436873   71.148474  105.309416
N     57.306498   70.166508  104.804065
H     60.780026   65.337306   99.068605
H     49.227384   64.197081  105.163823
H     51.018125   73.372482  109.093934
H     56.758935   71.464772   97.866906
H     56.127937   61.589153  101.914144
H     58.402589   72.834745  107.982390
H     62.432219   67.439002  108.805695
H     50.121733   68.951273  107.402209
H     59.134812   68.307238  111.949458
H     53.481475   73.456788  102.552771
