# Supplementary material for: A model for dinitrogen binding in the E4 state of nitrogenase
Source: Chem Sci. 2019 Oct 15;10(48):11110–24. doi: 10.1039/c9sc03610e (PMC7069239; doi:10.1039/c9sc03610e)
Supplement: Supplementary file 2 [file SC-010-C9SC03610E-s002.zip › Thorhallsson-xyzfiles/N2bind-models/Model-L-types/Model-L-N2H2bind-minH2-f147.xyz]

146
C     53.824484   72.836197  103.364508
H     53.790497   73.499241  104.227124
C     52.832498   71.689937  103.606298
H     53.171319   71.109168  104.471239
H     51.811600   72.035424  103.814275
H     52.788341   70.997593  102.761692
C     55.264511   72.301789  103.237535
H     56.018042   73.096308  103.323468
H     55.463198   71.582620  104.037973
H     55.425493   71.754683  102.298669
C     56.475979   71.561957   98.848671
H     57.401388   71.538957   99.431864
H     56.004238   72.541105   98.987650
N     55.604830   70.524143   99.377815
H     56.056276   69.794902   99.936042
C     54.309470   70.707323   99.593158
N     53.614354   71.613176   98.889914
H     54.021628   72.165679   98.139884
H     52.697006   71.863035   99.266029
N     53.661557   69.959566  100.503272
H     54.177447   69.519391  101.259267
H     52.686348   70.197150  100.684385
C     59.343459   73.168304  107.434647
H     59.172110   73.063130  106.359738
H     59.608029   74.210415  107.651597
C     60.495927   72.265734  107.859764
O     60.856947   72.156578  109.055665
N     61.115411   71.628936  106.860878
H     60.811216   71.770208  105.895856
H     61.860606   70.930067  107.043450
C     51.177555   72.263348  109.206669
H     51.105928   71.968531  110.264819
H     50.321352   71.806078  108.689532
N     53.015713   70.544787  108.960617
C     52.496851   71.799897  108.668330
C     54.238630   70.443386  108.343884
H     54.851026   69.550160  108.384364
N     54.538438   71.550353  107.702469
H     52.531250   69.808322  109.457681
C     53.467980   72.385951  107.885562
H     53.423771   73.367654  107.444557
C     49.799644   65.008528  104.831805
H     50.195202   64.700289  103.859824
H     49.123641   65.856323  104.683467
S     51.210601   65.459702  105.934441
C     50.440960   69.070106  106.422544
H     50.200669   70.093540  106.108759
H     51.535588   68.965977  106.399566
O     49.820162   68.166870  105.541539
H     50.358640   67.342591  105.561929
C     56.506932   62.402382  101.379699
H     56.538682   63.241917  102.083588
H     57.531225   62.201676  101.065828
N     55.683669   62.733678  100.216507
H     54.665497   62.598308  100.313524
C     56.150063   63.361650   99.139244
N     57.455630   63.537723   98.938860
H     58.150994   63.257028   99.619952
H     57.813486   64.050749   98.131610
N     55.295173   63.872523   98.223041
H     54.351706   63.448896   98.157943
H     55.690849   64.083959   97.313570
C     63.155352   67.334046  108.017366
H     64.155922   67.476435  108.451774
H     63.098999   66.332901  107.580947
C     62.958565   68.418294  106.929690
O     62.975392   69.622917  107.302791
O     62.814286   68.043378  105.728257
C     58.868121   69.216901  111.547494
H     58.144646   69.754380  112.166077
H     59.786275   69.812986  111.520320
C     58.420932   68.992381  110.116511
C     57.191361   68.386858  109.796123
H     56.484600   68.138673  110.586917
C     56.895996   68.047069  108.476126
H     55.962406   67.549080  108.217478
C     57.819877   68.310183  107.461641
H     57.591507   68.010966  106.444376
C     59.309753   69.312953  109.077214
H     60.240679   69.834252  109.296959
C     59.020197   68.957753  107.755564
H     59.737774   69.177012  106.969524
C     61.154502   66.266134   99.520588
H     61.991310   66.625191   98.924180
H     60.373597   67.027985   99.464630
N     61.026300   66.867530  101.978283
C     61.625864   66.169034  100.937076
C     61.855495   66.798667  103.026274
H     61.742252   67.273594  103.997428
N     62.939437   66.062287  102.705765
H     63.771699   65.909188  103.301816
C     62.819046   65.660197  101.396627
H     63.574636   65.079176  100.892076
Mo    59.061411   68.037824  101.995898
Fe    52.904988   65.907564  104.494681
Fe    54.820537   67.690236  104.639686
Fe    54.283900   66.524762  102.360705
Fe    55.475815   65.228309  104.253272
Fe    57.777519   66.019963  103.296189
Fe    57.182265   68.653553  103.886442
Fe    56.509362   67.443395  101.526119
S     54.531413   66.081112  106.151610
S     52.880354   67.916350  103.501437
S     53.755710   64.452340  102.915000
S     59.110337   67.537700  104.253728
S     57.207753   69.544695  101.820682
S     58.163236   66.056364  101.056037
S     55.642256   69.504086  105.309018
S     57.356727   64.080560  104.409006
S     54.652030   67.015013  100.118286
C     56.033861   66.930084  103.322685
O     60.345923   69.521348  102.286119
O     59.481932   68.857012   99.982597
O     60.155820   70.721231   98.937769
O     60.568397   71.762717  104.016785
O     61.038006   73.634423  102.900525
O     64.646819   68.326551   99.358974
O     64.777535   69.104069  101.450199
C     60.649572   70.454913  101.294190
C     60.042155   70.012726   99.957235
C     60.040230   71.821016  101.687395
C     60.601243   72.441330  102.973096
C     62.184444   70.508185  101.075859
C     62.677653   69.290237  100.295373
C     64.150184   68.900514  100.371177
H     57.260741   70.866335  105.831591
H     62.154309   68.425243  100.703978
H     62.396282   69.362657   99.244406
H     62.451335   71.434276  100.560589
H     62.628240   70.517933  102.064738
H     58.972764   71.618356  101.858672
H     60.161951   72.516806  100.853004
H     59.163001   70.319695  103.945909
H     55.078519   65.797667   99.729242
N     58.160573   71.037713  105.339217
N     58.263264   70.181673  104.452288
H     60.767897   65.335045   99.106247
H     49.226323   64.160772  105.206879
H     51.065739   73.344376  109.123340
H     56.740592   71.421338   97.800685
H     56.142864   61.517198  101.901207
H     58.411200   72.946579  107.954069
H     62.441217   67.440790  108.833874
H     50.137392   68.935578  107.460723
H     59.174420   68.298469  112.048224
H     53.641889   73.466294  102.494046
