# Supplementary material for: A model for dinitrogen binding in the E4 state of nitrogenase
Source: Chem Sci. 2019 Oct 15;10(48):11110–24. doi: 10.1039/c9sc03610e (PMC7069239; doi:10.1039/c9sc03610e)
Supplement: Supplementary file 2 [file SC-010-C9SC03610E-s002.zip › Thorhallsson-xyzfiles/N2bind-models/Model-L-types/Model-L-f247-N2bind.xyz]

148
C     53.569679   72.808091  103.501711
H     53.441704   73.471193  104.360042
C     52.539583   71.667116  103.605393
H     52.758100   71.071902  104.500617
H     51.499397   72.009871  103.677368
H     52.611160   70.983659  102.755119
C     54.984825   72.212267  103.571924
H     55.761893   72.974385  103.714860
H     55.040233   71.530520  104.425400
H     55.228886   71.614840  102.684037
C     56.410880   71.577060   98.844869
H     57.306121   71.592052   99.476298
H     55.905418   72.543634   98.947176
N     55.536388   70.524770   99.341743
H     55.981872   69.766752   99.866692
C     54.243477   70.710455   99.582412
N     53.546707   71.633544   98.903417
H     53.949327   72.183662   98.150504
H     52.635334   71.886623   99.298411
N     53.611663   69.962331  100.495462
H     54.119300   69.406382  101.179056
H     52.620918   70.120156  100.655769
C     59.301038   73.057921  107.396341
H     59.076131   72.890021  106.339527
H     59.548124   74.118707  107.534028
C     60.500035   72.215477  107.812252
O     60.898885   72.147232  108.995423
N     61.123538   71.579542  106.810597
H     60.782985   71.672646  105.855985
H     61.887550   70.897621  106.994485
C     51.127650   72.280326  109.166149
H     50.902204   71.938490  110.188969
H     50.346079   71.856719  108.519167
N     52.966904   70.580722  109.297107
C     52.506973   71.806050  108.832743
C     54.277154   70.457803  108.915944
H     54.870561   69.576927  109.120213
N     54.693839   71.532322  108.282857
H     52.384889   69.844580  109.677776
C     53.604491   72.361291  108.210048
H     53.647708   73.317292  107.714106
C     49.761140   65.034391  104.753828
H     50.157306   64.713838  103.786509
H     49.065954   65.864597  104.594724
S     51.165180   65.540498  105.825668
C     50.369967   69.122584  106.364728
H     51.465056   69.045916  106.303538
H     50.098803   70.141017  106.058197
O     49.730400   68.206177  105.507084
H     50.285246   67.391038  105.510313
C     56.494947   62.419597  101.351433
H     56.554519   63.276748  102.031324
H     57.509917   62.183032  101.032349
N     55.669178   62.737541  100.187446
H     54.651197   62.600115  100.287338
C     56.138961   63.348758   99.102918
N     57.446757   63.528384   98.911878
H     58.131291   63.281690   99.615895
H     57.808157   64.040751   98.106557
N     55.291298   63.834032   98.168653
H     54.342915   63.421376   98.113388
H     55.689967   64.033724   97.258362
C     63.151819   67.324590  107.990382
H     64.156853   67.456915  108.417225
H     63.082765   66.325102  107.552482
C     62.958879   68.410632  106.906382
O     62.999067   69.616524  107.277786
O     62.795601   68.042156  105.704663
C     58.905988   69.197690  111.569131
H     58.190938   69.739018  112.193522
H     59.829883   69.785457  111.539730
C     58.443647   68.986375  110.141133
C     57.199166   68.407848  109.830039
H     56.504491   68.153639  110.629410
C     56.864083   68.118545  108.507107
H     55.907235   67.668408  108.248141
C     57.768416   68.404125  107.482631
H     57.510270   68.153764  106.459718
C     59.321731   69.310935  109.094453
H     60.268217   69.804425  109.310431
C     58.992708   69.006492  107.769451
H     59.693841   69.236482  106.971464
C     61.160782   66.262748   99.484652
H     62.003737   66.614828   98.894019
H     60.379102   67.020555   99.410062
N     60.991679   66.888434  101.933033
C     61.613687   66.185839  100.906873
C     61.799275   66.818354  102.999052
H     61.658763   67.279480  103.972667
N     62.893345   66.087508  102.700809
H     63.715155   65.933933  103.309920
C     62.799253   65.682282  101.390386
H     63.564544   65.097712  100.904388
Mo    58.988661   67.989900  101.902914
Fe    52.996676   65.973181  104.539415
Fe    54.858023   67.850892  104.558106
Fe    54.268684   66.526334  102.297883
Fe    55.482509   65.232016  104.114783
Fe    57.733855   66.030681  103.178572
Fe    57.096675   68.605307  103.696209
Fe    56.460754   67.420105  101.346393
S     54.622277   66.069265  106.040568
S     52.973568   68.000603  103.387602
S     53.714225   64.429775  102.940272
S     59.015649   67.584707  104.156176
S     57.216317   69.520155  101.675630
S     58.138590   66.038660  100.949820
S     54.210930   69.291980  106.173701
S     57.376839   64.130797  104.328877
S     54.617922   66.938230  100.010653
C     55.974359   66.909048  103.191996
O     60.403910   69.612560  102.235342
O     59.564575   68.862997   99.929946
O     60.230265   70.716311   98.855268
O     60.489958   71.535421  103.858315
O     61.017380   73.546317  103.031949
O     64.681959   68.318260   99.358848
O     64.805593   69.113039  101.446966
C     60.718470   70.536331  101.174557
C     60.106983   70.017696   99.879477
C     60.098197   71.888698  101.546887
C     60.577413   72.374151  102.911504
C     62.248517   70.548869  100.991286
C     62.716267   69.279156  100.285061
C     64.185791   68.895759  100.365947
H     55.140448   70.257254  106.152129
H     62.192931   68.443741  100.751324
H     62.420088   69.294170   99.236360
H     62.540399   71.437347  100.428925
H     62.682049   70.608504  101.985477
H     59.017906   71.729545  101.610585
H     60.294389   72.624285  100.771086
H     56.523352   68.186948  105.076666
H     60.337202   70.191595  103.068182
H     54.992427   65.705313   99.617668
H     55.625723   69.195145  103.759017
N     57.755712   71.120531  105.037726
N     57.568782   70.158567  104.516230
H     60.775925   65.327537   99.078041
H     49.207976   64.184795  105.154158
H     51.038053   73.364829  109.103765
H     56.718278   71.426602   97.810009
H     56.112622   61.560691  101.902954
H     58.400812   72.850418  107.974788
H     62.445247   67.434570  108.813017
H     50.104396   68.986000  107.413004
H     59.206479   68.274333  112.064291
H     53.498941   73.430692  102.609842
