# Supplementary material for: A model for dinitrogen binding in the E4 state of nitrogenase
Source: Chem Sci. 2019 Oct 15;10(48):11110–24. doi: 10.1039/c9sc03610e (PMC7069239; doi:10.1039/c9sc03610e)
Supplement: Supplementary file 2 [file SC-010-C9SC03610E-s002.zip › Thorhallsson-xyzfiles/N2bind-models/Model-L-types/Model-L-N2bind-minH2-f247.xyz]

146
C     53.578560   72.846815  103.462982
H     53.465556   73.510578  104.325107
C     52.543104   71.712460  103.577839
H     52.745715   71.148404  104.493201
H     51.500456   72.051889  103.622928
H     52.628374   71.005449  102.748930
C     54.995188   72.249374  103.500125
H     55.769091   73.009386  103.668850
H     55.059857   71.531572  104.323707
H     55.236212   71.693484  102.583962
C     56.395004   71.729197   98.868957
H     57.276898   71.831242   99.511266
H     55.847052   72.676914   98.891095
N     55.564292   70.677009   99.431377
H     56.046930   69.975026  100.003312
C     54.254747   70.785813   99.604084
N     53.526030   71.625501   98.851717
H     53.935685   72.192213   98.114144
H     52.602594   71.865383   99.226564
N     53.628668   70.031776  100.520069
H     54.141600   69.561037  101.259502
H     52.630754   70.167602  100.656422
C     59.295939   73.004818  107.400146
H     59.066741   72.826711  106.345628
H     59.557829   74.063981  107.525334
C     60.484148   72.150341  107.823216
O     60.884552   72.086684  109.006720
N     61.094337   71.496956  106.825617
H     60.754947   71.593783  105.871083
H     61.874126   70.831066  107.006476
C     51.083907   72.285593  109.153153
H     50.792914   71.930023  110.154762
H     50.329040   71.886575  108.459934
N     52.811599   70.507294  109.373896
C     52.459431   71.760733  108.895684
C     54.130103   70.303673  109.071574
H     54.649492   69.380067  109.292951
N     54.648702   71.349913  108.468853
H     52.169553   69.827213  109.765847
C     53.622473   72.250432  108.338028
H     53.756112   73.198796  107.839035
C     49.771757   65.018582  104.769572
H     50.179864   64.696626  103.807705
H     49.083186   65.852411  104.600958
S     51.163838   65.513991  105.860927
C     50.409841   69.093822  106.382474
H     50.169095   70.118746  106.073057
H     51.503934   68.985847  106.345244
O     49.767138   68.193550  105.513415
H     50.308189   67.368988  105.521912
C     56.512647   62.438353  101.372547
H     56.575297   63.289577  102.060634
H     57.526032   62.202661  101.046936
N     55.680566   62.765684  100.214777
H     54.663030   62.631204  100.319904
C     56.142304   63.380301   99.128305
N     57.448927   63.547750   98.920776
H     58.141292   63.278509   99.609080
H     57.805342   64.064250   98.115503
N     55.286183   63.880745   98.209532
H     54.341081   63.461379   98.151866
H     55.679112   64.091817   97.299321
C     63.156481   67.320412  107.994646
H     64.157205   67.452445  108.431402
H     63.087660   66.318427  107.562615
C     62.977021   68.401569  106.904060
O     63.039070   69.608490  107.270103
O     62.799478   68.031567  105.705705
C     58.832344   69.190888  111.409611
H     58.121778   69.761781  112.012010
H     59.744898   69.791533  111.326518
C     58.340222   68.907073  110.002867
C     57.088090   68.321597  109.746692
H     56.422434   68.083299  110.575223
C     56.703812   68.011608  108.441770
H     55.738761   67.552527  108.233512
C     57.560642   68.281467  107.372267
H     57.259586   68.017670  106.358571
C     59.178001   69.206346  108.915419
H     60.133853   69.699120  109.088899
C     58.796241   68.887922  107.607682
H     59.464644   69.112507  106.780281
C     61.164860   66.269599   99.491336
H     62.001195   66.624132   98.892759
H     60.383171   67.029260   99.430987
N     61.020220   66.873077  101.943770
C     61.634027   66.179272  100.907309
C     61.831768   66.789317  103.005561
H     61.694299   67.242635  103.983645
N     62.920897   66.056991  102.694328
H     63.744831   65.897824  103.299824
C     62.818914   65.664561  101.379945
H     63.575978   65.076619  100.885633
Mo    59.043074   67.992925  101.899782
Fe    53.003847   66.010718  104.612593
Fe    54.838195   67.929106  104.679592
Fe    54.318883   66.668406  102.463441
Fe    55.532469   65.306874  104.255982
Fe    57.813890   66.060860  103.253859
Fe    57.153091   68.579631  103.656670
Fe    56.479300   67.497821  101.463451
S     54.584100   66.151103  106.162081
S     52.928407   68.075999  103.560528
S     53.783415   64.527981  103.016951
S     59.096210   67.655116  104.176645
S     57.296273   69.602655  101.708862
S     58.105233   66.057763  100.994733
S     54.458274   69.690235  105.960872
S     57.395538   64.139189  104.378115
S     54.588637   67.014774  100.152076
C     56.073838   66.989292  103.360296
O     60.453264   69.605712  102.208047
O     59.572579   68.880844   99.906593
O     60.237874   70.738330   98.835871
O     60.474989   71.514359  103.850813
O     61.018592   73.531269  103.043068
O     64.690870   68.313863   99.346717
O     64.822107   69.119040  101.430732
C     60.742760   70.542164  101.151014
C     60.119648   70.031189   99.856739
C     60.115282   71.886957  101.537453
C     60.577603   72.359743  102.911326
C     62.269299   70.561613  100.961069
C     62.730164   69.278582  100.276005
C     64.198557   68.895998  100.353132
H     55.567262   69.812691  106.701169
H     62.209483   68.453157  100.763096
H     62.425169   69.275194   99.229669
H     62.557320   71.439483  100.380992
H     62.705171   70.639176  101.953506
H     59.035105   71.723846  101.589931
H     60.315290   72.630758  100.770652
H     60.363164   70.176958  103.046194
H     55.041793   65.793906   99.811107
N     57.558038   71.018717  105.212082
N     57.360719   70.073917  104.654388
H     60.772904   65.337580   99.084178
H     49.210642   64.171861  105.164898
H     51.018655   73.372124  109.096050
H     56.729296   71.515738   97.853697
H     56.131181   61.574161  101.916353
H     58.393200   72.814652  107.980633
H     62.442372   67.438441  108.809622
H     50.120727   68.960992  107.424989
H     59.148281   68.303782  111.958513
H     53.499068   73.469392  102.571833
