# Supplementary material for: A model for dinitrogen binding in the E4 state of nitrogenase
Source: Chem Sci. 2019 Oct 15;10(48):11110–24. doi: 10.1039/c9sc03610e (PMC7069239; doi:10.1039/c9sc03610e)
Supplement: Supplementary file 2 [file SC-010-C9SC03610E-s002.zip › Thorhallsson-xyzfiles/N2bind-models/Model-L-types/Model-L-N2H2bind-minH2-f247.xyz]

146
C     53.826599   72.843553  103.363728
H     53.794617   73.508633  104.224485
C     52.834207   71.698825  103.608203
H     53.173677   71.117597  104.472410
H     51.813783   72.044564  103.817801
H     52.788061   71.005935  102.764418
C     55.265620   72.307576  103.237454
H     56.020279   73.101591  103.317960
H     55.464862   71.593353  104.042140
H     55.424652   71.754722  102.301684
C     56.454695   71.573006   98.838582
H     57.375112   71.554272   99.429978
H     55.981167   72.552327   98.968449
N     55.579513   70.537681   99.366556
H     56.029695   69.810639   99.927040
C     54.284881   70.724495   99.585987
N     53.590473   71.630535   98.882756
H     53.996554   72.176552   98.126946
H     52.673904   71.882731   99.258279
N     53.638125   69.981298  100.500301
H     54.153536   69.541190  101.256590
H     52.663599   70.222441  100.682594
C     59.343132   73.167640  107.432758
H     59.172888   73.065306  106.357397
H     59.606951   74.209377  107.652226
C     60.495729   72.264550  107.856503
O     60.855997   72.153317  109.052319
N     61.115377   71.629247  106.856663
H     60.813005   71.774485  105.892018
H     61.860848   70.930073  107.038168
C     51.178831   72.262784  109.209185
H     51.113723   71.970197  110.268273
H     50.319723   71.804152  108.698146
N     53.021105   70.547891  108.954649
C     52.494790   71.799854  108.662245
C     54.237873   70.448072  108.324929
H     54.854860   69.557859  108.364735
N     54.526597   71.553122  107.675111
H     52.544967   69.812392  109.460917
C     53.455062   72.385491  107.865975
H     53.402047   73.364820  107.421009
C     49.740133   65.011237  104.795846
H     50.133971   64.704841  103.823127
H     49.054215   65.851768  104.652847
S     51.145440   65.476762  105.885864
C     50.437911   69.077531  106.427434
H     50.210666   70.106651  106.122631
H     51.531252   68.959817  106.401391
O     49.804052   68.190555  105.540299
H     50.329967   67.356567  105.552658
C     56.504837   62.406030  101.387181
H     56.543290   63.245925  102.090303
H     57.526699   62.198063  101.069979
N     55.679651   62.740690  100.226213
H     54.661611   62.604175  100.323834
C     56.146818   63.361401   99.145053
N     57.453383   63.530443   98.941659
H     58.149304   63.247283   99.621062
H     57.810761   64.040753   98.132812
N     55.293788   63.872441   98.227821
H     54.348659   63.452712   98.163688
H     55.689807   64.081448   97.318003
C     63.154788   67.334501  108.017047
H     64.155742   67.476947  108.450544
H     63.098112   66.333303  107.580755
C     62.956971   68.418483  106.929124
O     62.972596   69.623167  107.302499
O     62.813095   68.043629  105.727688
C     58.868814   69.217710  111.548956
H     58.145694   69.754964  112.168135
H     59.787101   69.813536  111.521373
C     58.420966   68.992717  110.118299
C     57.192129   68.385137  109.799460
H     56.484470   68.140253  110.590448
C     56.899367   68.037159  108.481094
H     55.966601   67.536040  108.226184
C     57.824195   68.295633  107.466155
H     57.599301   67.989313  106.450621
C     59.309537   69.311284  109.078011
H     60.239323   69.835386  109.296004
C     59.021851   68.949301  107.757809
H     59.739599   69.166258  106.971198
C     61.151484   66.267988   99.514927
H     61.990125   66.623104   98.918856
H     60.372307   67.031561   99.455700
N     61.014437   66.875614  101.967720
C     61.618771   66.173905  100.932181
C     61.839884   66.810077  103.019174
H     61.723534   67.287876  103.988332
N     62.925525   66.072927  102.705565
H     63.755605   65.920852  103.304486
C     62.810507   65.666543  101.397488
H     63.568410   65.083470  100.898452
Mo    59.044021   68.052982  101.973176
Fe    52.971614   65.920621  104.609100
Fe    54.817262   67.719615  104.696951
Fe    54.290513   66.543674  102.458434
Fe    55.495170   65.213944  104.296160
Fe    57.743617   66.033925  103.270616
Fe    57.247608   68.680575  103.864687
Fe    56.465630   67.477718  101.509244
S     54.503774   66.066631  106.213539
S     52.925815   67.986681  103.579081
S     53.780429   64.426475  103.038364
S     59.104252   67.535377  104.228388
S     57.201311   69.562047  101.805782
S     58.126139   66.081556  101.029344
S     55.716552   69.518487  105.285042
S     57.383229   64.098945  104.408673
S     54.562990   66.986454  100.158020
C     56.019874   66.956718  103.346018
O     60.331121   69.528639  102.274483
O     59.477980   68.871142   99.962914
O     60.163057   70.734747   98.925451
O     60.607495   71.778846  103.998910
O     61.033744   73.658933  102.882920
O     64.647933   68.324599   99.356971
O     64.775848   69.100495  101.449103
C     60.648772   70.460988  101.282420
C     60.043035   70.024415   99.942483
C     60.051151   71.832092  101.674504
C     60.618205   72.458062  102.956100
C     62.184628   70.504518  101.072571
C     62.677809   69.288111  100.290407
C     64.150120   68.897713  100.369019
H     57.325335   70.896328  105.790016
H     62.152633   68.422321  100.694533
H     62.399799   69.363767   99.238759
H     62.458699   71.431008  100.561695
H     62.622114   70.509418  102.064374
H     58.982962   71.638264  101.852178
H     60.171738   72.523420  100.836574
H     59.223259   70.312239  103.910894
H     55.051622   65.791584   99.774945
N     58.222741   71.057318  105.292693
N     58.324727   70.183443  104.421673
H     60.764119   65.335424   99.104635
H     49.182547   64.158930  105.184094
H     51.066558   73.343660  109.124514
H     56.728105   71.426844   97.793617
H     56.136666   61.523989  101.911127
H     58.410972   72.944440  107.951725
H     62.441414   67.441162  108.834231
H     50.134832   68.939647  107.465315
H     59.175147   68.299025  112.049201
H     53.644006   73.472053  102.492112
