# Supplementary material for: A model for dinitrogen binding in the E4 state of nitrogenase
Source: Chem Sci. 2019 Oct 15;10(48):11110–24. doi: 10.1039/c9sc03610e (PMC7069239; doi:10.1039/c9sc03610e)
Supplement: Supplementary file 2 [file SC-010-C9SC03610E-s002.zip › Thorhallsson-xyzfiles/N2bind-models/Model-L-types/Model-L-f147-N2bind.xyz]

148
C     53.554140   72.818106  103.486104
H     53.412867   73.477951  104.346701
C     52.520383   71.677794  103.564250
H     52.715261   71.092959  104.469309
H     51.476976   72.016567  103.601012
H     52.621068   70.989346  102.720792
C     54.967499   72.218933  103.576490
H     55.743245   72.980516  103.731928
H     55.005355   71.529787  104.427682
H     55.222873   71.628059  102.686888
C     56.415723   71.632051   98.865701
H     57.305580   71.691491   99.502091
H     55.883885   72.587121   98.935410
N     55.567980   70.571260   99.387611
H     56.029688   69.831085   99.925376
C     54.264128   70.711826   99.592591
N     53.547130   71.594130   98.880184
H     53.955162   72.162932   98.144174
H     52.630495   71.839749   99.271175
N     53.643346   69.953328  100.504216
H     54.161783   69.410028  101.190001
H     52.643508   70.059315  100.641307
C     59.297705   73.066289  107.394676
H     59.075670   72.901419  106.336687
H     59.543383   74.126818  107.536346
C     60.496079   72.223026  107.811251
O     60.891983   72.152383  108.995383
N     61.121324   71.589225  106.809590
H     60.784000   71.685643  105.854024
H     61.884824   70.906618  106.993934
C     51.108732   72.281718  109.163586
H     50.855036   71.935997  110.178559
H     50.336785   71.868737  108.498034
N     52.878999   70.530949  109.331519
C     52.483292   71.774915  108.861849
C     54.188059   70.350191  108.976479
H     54.733488   69.439103  109.185622
N     54.663576   71.403720  108.349492
H     52.263396   69.834668  109.735297
C     53.614378   72.282827  108.257116
H     53.709091   73.233561  107.755674
C     49.821999   65.029287  104.802413
H     50.213737   64.711975  103.831413
H     49.137932   65.869630  104.646922
S     51.242716   65.509412  105.882055
C     50.401887   69.092531  106.391682
H     50.139906   70.109786  106.074212
H     51.497491   69.008284  106.356748
O     49.778784   68.170916  105.528351
H     50.336190   67.357894  105.546943
C     56.500133   62.405458  101.362642
H     56.535541   63.252765  102.056967
H     57.523224   62.196062  101.049978
N     55.677790   62.724191  100.195602
H     54.659861   62.583986  100.293124
C     56.143177   63.351270   99.118237
N     57.448539   63.547534   98.930420
H     58.133019   63.305501   99.636068
H     57.806112   64.071405   98.130619
N     55.289673   63.836228   98.187981
H     54.348296   63.409087   98.123944
H     55.688216   64.055255   97.282117
C     63.155998   67.335893  107.996802
H     64.157342   67.477221  108.429382
H     63.097190   66.335886  107.558892
C     62.958168   68.420243  106.912595
O     62.993535   69.626498  107.283109
O     62.794078   68.050373  105.711471
C     58.891916   69.201058  111.553889
H     58.173825   69.741724  112.175124
H     59.814115   69.791457  111.526882
C     58.435629   68.988569  110.123975
C     57.194095   68.408275  109.806470
H     56.496598   68.152485  110.602876
C     56.868946   68.113163  108.481898
H     55.920276   67.645805  108.220182
C     57.780652   68.395990  107.463000
H     57.535693   68.129902  106.440507
C     59.318837   69.314876  109.081634
H     60.262679   69.811009  109.302815
C     58.999944   69.006350  107.755684
H     59.706240   69.234150  106.961792
C     61.178206   66.255354   99.497762
H     62.017149   66.610610   98.903547
H     60.397122   67.014177   99.431955
N     61.032887   66.872242  101.949855
C     61.641979   66.168813  100.916533
C     61.844541   66.790971  103.011539
H     61.712720   67.250061  103.987879
N     62.929867   66.051072  102.704027
H     63.754565   65.892472  103.309147
C     62.825120   65.652698  101.392064
H     63.580285   65.061104  100.899409
Mo    59.042391   67.971783  101.932185
Fe    52.905437   65.998192  104.408024
Fe    54.902773   67.797841  104.608226
Fe    54.302147   66.539860  102.281458
Fe    55.486396   65.236069  104.168085
Fe    57.787087   65.987861  103.248072
Fe    57.089239   68.609523  103.673074
Fe    56.540130   67.413560  101.434384
S     54.596298   66.102197  106.044822
S     52.973123   67.991022  103.361530
S     53.698603   64.488410  102.833607
S     59.041646   67.604393  104.184877
S     57.279046   69.510438  101.675213
S     58.176714   66.009435  101.018425
S     54.198150   69.430672  105.980844
S     57.388272   64.072989  104.354224
S     54.808236   66.967485  100.061925
C     56.004653   66.877756  103.214223
O     60.442099   69.617562  102.249294
O     59.603985   68.840803   99.953930
O     60.228047   70.702035   98.866387
O     60.491338   71.550997  103.865414
O     61.022378   73.556094  103.028161
O     64.689745   68.320571   99.354671
O     64.821256   69.118456  101.441659
C     60.738060   70.538339  101.182234
C     60.123357   70.005650   99.894118
C     60.110172   71.888737  101.549648
C     60.583005   72.382570  102.913069
C     62.265952   70.556725  100.985907
C     62.728278   69.279369  100.289774
C     64.197556   68.898479  100.363395
H     55.342660   69.821722  106.558916
H     62.209028   68.449341  100.770412
H     62.423415   69.282866   99.243495
H     62.551333   71.439497  100.411606
H     62.705855   70.626862  101.976510
H     59.030791   71.723310  101.612645
H     60.302988   72.622571  100.771396
H     55.658655   69.198131  103.694425
H     60.359180   70.199621  103.076875
H     55.004167   65.690000   99.670739
H     56.489508   68.193159  105.077173
N     57.739983   71.103383  105.056026
N     57.557714   70.151291  104.516929
H     60.787461   65.324752   99.086220
H     49.253308   64.182757  105.187178
H     51.030958   73.367128  109.101105
H     56.734717   71.457794   97.838109
H     56.131307   61.529135  101.895645
H     58.396264   72.855965  107.970207
H     62.443866   67.440736  108.815303
H     50.117990   68.960364  107.435714
H     59.193440   68.279342  112.051474
H     53.492674   73.441141  102.593850
