# Supplementary material for: A model for dinitrogen binding in the E4 state of nitrogenase
Source: Chem Sci. 2019 Oct 15;10(48):11110–24. doi: 10.1039/c9sc03610e (PMC7069239; doi:10.1039/c9sc03610e)
Supplement: Supplementary file 2 [file SC-010-C9SC03610E-s002.zip › Thorhallsson-xyzfiles/N2bind-models/Model-L-types/Model-L-N2distalHbind-minH2-f147.xyz]

146
C     53.877533   72.912746  103.307260
H     53.819056   73.611924  104.137696
C     52.917203   71.751086  103.592887
H     53.147547   71.340023  104.580272
H     51.859313   72.042691  103.611611
H     53.021013   70.941957  102.864684
C     55.340182   72.429479  103.228506
H     56.055251   73.240411  103.039207
H     55.640363   72.004088  104.190236
H     55.479385   71.646871  102.470506
C     56.474414   71.479174   98.822086
H     57.403624   71.428259   99.398449
H     56.009301   72.455861   98.995063
N     55.595219   70.429400   99.314612
H     56.045406   69.657135   99.810286
C     54.320232   70.643428   99.616961
N     53.624771   71.613992   99.002764
H     53.999190   72.159328   98.232189
H     52.723875   71.858885   99.412777
N     53.700346   69.876630  100.525303
H     54.238071   69.355114  101.211751
H     52.740177   70.128887  100.768179
C     59.426215   73.132779  107.465198
H     59.299303   73.077848  106.380594
H     59.705223   74.163758  107.715362
C     60.538186   72.188413  107.916261
O     60.832323   72.033797  109.122427
N     61.195226   71.562418  106.932690
H     61.002100   71.792534  105.959587
H     61.935645   70.852451  107.121811
C     51.171132   72.280340  109.190915
H     51.280470   71.997040  110.245196
H     50.255961   71.806865  108.809344
N     53.321734   70.946798  108.866530
C     52.390431   71.873231  108.422908
C     54.319311   70.872181  107.929085
H     55.170394   70.206150  108.024673
N     54.080573   71.687781  106.924833
H     53.241217   70.375013  109.696003
C     52.889476   72.299808  107.212242
H     52.429618   73.002052  106.535020
C     49.797166   65.018637  104.845661
H     50.188378   64.720798  103.868541
H     49.121683   65.869037  104.709528
S     51.213895   65.457555  105.946850
C     50.474991   69.084633  106.465524
H     50.240102   70.110469  106.155354
H     51.569735   68.980534  106.452859
O     49.862498   68.187627  105.571986
H     50.401258   67.362376  105.585292
C     56.492978   62.374273  101.374215
H     56.511165   63.212176  102.079695
H     57.522184   62.184693  101.070537
N     55.679339   62.703924  100.203738
H     54.660099   62.572065  100.297479
C     56.152437   63.328618   99.127968
N     57.459327   63.503433   98.931816
H     58.149025   63.250131   99.629055
H     57.816922   64.024274   98.130098
N     55.303247   63.835620   98.204109
H     54.356400   63.419742   98.140263
H     55.702682   64.041590   97.295145
C     63.159386   67.320873  108.018981
H     64.154694   67.450255  108.468496
H     63.092897   66.319926  107.584104
C     62.992071   68.406682  106.930486
O     63.065627   69.611297  107.304647
O     62.810275   68.042413  105.733463
C     58.791275   69.222994  111.422283
H     58.095554   69.790777  112.044361
H     59.705653   69.818491  111.327893
C     58.277089   68.951994  110.021535
C     57.001489   68.414321  109.772218
H     56.321156   68.228111  110.602481
C     56.626185   68.052721  108.475676
H     55.656985   67.597359  108.276890
C     57.516442   68.232984  107.413754
H     57.240204   67.894777  106.416599
C     59.133931   69.189212  108.932999
H     60.101793   69.659445  109.101841
C     58.762166   68.823239  107.636122
H     59.449590   68.982980  106.809324
C     61.161297   66.247988   99.504010
H     61.994888   66.614197   98.907892
H     60.377295   67.007008   99.454643
N     61.036927   66.836981  101.961970
C     61.637079   66.145289  100.918264
C     61.866783   66.768834  103.008347
H     61.748241   67.239861  103.980263
N     62.953860   66.037511  102.684516
H     63.785590   65.883862  103.281000
C     62.832769   65.639163  101.374030
H     63.586888   65.059721  100.866030
Mo    59.055555   67.977052  101.981538
Fe    52.922297   65.838938  104.492590
Fe    54.906555   67.509715  104.653467
Fe    54.292697   66.427191  102.346781
Fe    55.475321   65.084676  104.225481
Fe    57.795126   65.907658  103.283684
Fe    57.186032   68.581457  103.843678
Fe    56.517106   67.303057  101.509546
S     54.569504   65.944388  106.154392
S     52.950000   67.856937  103.508648
S     53.721744   64.356205  102.906091
S     59.103883   67.455963  104.229836
S     57.159079   69.427784  101.766692
S     58.211069   65.971630  101.045329
S     55.541004   69.525362  105.183371
S     57.379355   63.975508  104.419737
S     54.655969   66.919780  100.101573
C     56.046020   66.782159  103.294021
O     60.338724   69.467284  102.302584
O     59.490177   68.843721   99.984476
O     60.135657   70.740050   98.982916
O     60.606669   71.872792  104.099926
O     61.060892   73.648815  102.856347
O     64.642269   68.334902   99.356222
O     64.778091   69.113339  101.445792
C     60.636821   70.420303  101.340086
C     60.029471   70.007946   99.987690
C     60.022564   71.783512  101.760551
C     60.615603   72.470892  102.993971
C     62.170928   70.490278  101.101074
C     62.669645   69.286349  100.301548
C     64.145390   68.905232  100.369895
H     54.749150   70.197342  104.341000
H     62.152442   68.412739  100.700052
H     62.385276   69.369588   99.252177
H     62.421302   71.424828  100.591563
H     62.632097   70.492266  102.081449
H     58.970463   71.556837  101.982869
H     60.097327   72.468292  100.910541
H     59.169953   71.467342  104.811729
H     55.059537   65.707839   99.673349
N     58.252534   70.994094  105.070598
N     58.133902   70.018505  104.401710
H     60.776249   65.317415   99.087070
H     49.226158   64.166566  105.214431
H     51.054510   73.361576  109.117474
H     56.729133   71.374684   97.767446
H     56.129384   61.486415  101.891492
H     58.465895   72.924949  107.937066
H     62.435468   67.440457  108.825027
H     50.161532   68.946251  107.500251
H     59.112356   68.330332  111.959061
H     53.669792   73.510234  102.419611
