# Supplementary material for: A model for dinitrogen binding in the E4 state of nitrogenase
Source: Chem Sci. 2019 Oct 15;10(48):11110–24. doi: 10.1039/c9sc03610e (PMC7069239; doi:10.1039/c9sc03610e)
Supplement: Supplementary file 2 [file SC-010-C9SC03610E-s002.zip › Thorhallsson-xyzfiles/N2bind-models/Model-L-types/Model-L-f235-N2Unbound.xyz]

148
C     53.652364   72.627495  103.317299
H     53.615642   73.197709  104.240502
C     52.576457   71.531838  103.413937
H     52.802653   70.885939  104.270459
H     51.562707   71.926367  103.561494
H     52.565452   70.887845  102.531569
C     55.051860   71.996732  103.236863
H     55.842318   72.718811  103.482403
H     55.129304   71.185531  103.965603
H     55.264599   71.548867  102.257732
C     56.464185   71.526799   98.857367
H     57.371700   71.524863   99.470184
H     55.963619   72.493007   98.989232
N     55.596781   70.467325   99.348484
H     56.038183   69.707910   99.874378
C     54.290617   70.621206   99.526149
N     53.606912   71.539580   98.826974
H     54.028424   72.111936   98.101134
H     52.678742   71.777771   99.194272
N     53.631255   69.844256  100.395001
H     54.114806   69.300145  101.105288
H     52.634305   69.992309  100.518642
C     59.298616   73.097164  107.382325
H     59.091126   72.947921  106.318705
H     59.554529   74.152183  107.542194
C     60.477125   72.230958  107.810985
O     60.866276   72.164627  108.997783
N     61.090885   71.572769  106.818560
H     60.758219   71.664950  105.860793
H     61.851202   70.888252  107.008615
C     51.159042   72.309750  109.064681
H     51.111812   71.934537  110.096079
H     50.318463   71.868910  108.512151
N     53.364204   71.053190  109.040752
C     52.507950   71.992890  108.491139
C     54.558544   71.134426  108.376192
H     55.393239   70.477008  108.592266
N     54.525412   72.070691  107.451597
H     53.095554   70.318967  109.681550
C     53.259034   72.594130  107.503378
H     52.921977   73.373248  106.835033
C     49.805085   65.048129  104.793833
H     50.180969   64.741003  103.813384
H     49.118564   65.890118  104.659198
S     51.238756   65.519871  105.856804
C     50.413069   69.129481  106.437607
H     50.133136   70.143828  106.124496
H     51.510365   69.066208  106.394102
O     49.802558   68.202767  105.567208
H     50.370970   67.396960  105.571957
C     56.502475   62.398356  101.356264
H     56.524701   63.252639  102.041877
H     57.530583   62.191891  101.059201
N     55.692621   62.703256  100.176865
H     54.673448   62.565377  100.269490
C     56.168053   63.311958   99.094495
N     57.475867   63.494403   98.907058
H     58.160995   63.243285   99.609332
H     57.836151   64.014517   98.106184
N     55.325022   63.797636   98.154567
H     54.370982   63.396946   98.106029
H     55.725419   63.975000   97.240149
C     63.137854   67.329738  107.994000
H     64.143604   67.459109  108.420203
H     63.066564   66.330671  107.555774
C     62.946721   68.416606  106.911119
O     62.978259   69.622141  107.284976
O     62.793200   68.048733  105.708259
C     58.906320   69.221204  111.611601
H     58.218484   69.761532  112.266110
H     59.839170   69.793777  111.564991
C     58.396087   69.038241  110.197088
C     57.113509   68.527561  109.920409
H     56.425839   68.316133  110.737928
C     56.735106   68.235619  108.609370
H     55.753977   67.825706  108.376550
C     57.631026   68.462387  107.561848
H     57.333971   68.211617  106.549810
C     59.262978   69.312283  109.126943
H     60.235900   69.763652  109.315852
C     58.888338   69.011425  107.813253
H     59.580023   69.203938  106.996820
C     61.177652   66.244623   99.485370
H     62.016231   66.603658   98.893202
H     60.393607   67.000490   99.418812
N     61.023062   66.861050  101.936206
C     61.638185   66.160502  100.904885
C     61.834974   66.787929  102.998408
H     61.698905   67.248250  103.973365
N     62.925833   66.055568  102.693076
H     63.750229   65.901122  103.299554
C     62.824555   65.653569  101.382017
H     63.583707   65.066070  100.890838
Mo    59.013531   67.931811  101.925497
Fe    52.942149   65.919197  104.377365
Fe    54.896005   67.725390  104.615396
Fe    54.341521   66.401198  102.188781
Fe    55.445993   65.168127  104.148666
Fe    57.735477   65.946726  103.200087
Fe    57.106088   68.503212  103.703436
Fe    56.516887   67.356678  101.356627
S     54.556624   66.007035  106.054921
S     53.042880   67.886866  103.292991
S     53.703539   64.366680  102.844137
S     59.037806   67.505708  104.166439
S     57.237748   69.449718  101.704403
S     58.191579   65.968626  100.981578
S     54.181718   69.133042  106.202520
S     57.367823   64.066651  104.359883
S     54.727625   66.869335   99.969376
C     55.989271   66.835205  103.179325
O     60.410476   69.578478  102.255553
O     59.572524   68.822293   99.949317
O     60.225252   70.680296   98.874037
O     60.476239   71.515991  103.873700
O     61.010925   73.520715  103.034682
O     64.687906   68.316962   99.357005
O     64.810399   69.107380  101.447199
C     60.716557   70.503742  101.192360
C     60.107153   69.980235   99.898225
C     60.089006   71.853990  101.561071
C     60.567647   72.348627  102.921835
C     62.245942   70.527136  101.003877
C     62.719730   69.265462  100.287916
C     64.190626   68.889661  100.366235
H     54.779434   70.277798  105.844259
H     62.201674   68.423658  100.748522
H     62.423137   69.286350   99.239520
H     62.530777   71.421275  100.446775
H     62.683092   70.582526  101.996388
H     59.009796   71.689798  101.629322
H     60.279460   72.586800  100.781249
H     55.642386   69.081917  103.804392
H     60.334022   70.157605  103.085533
H     55.118672   65.657540   99.528967
H     56.584378   68.031342  105.083566
N     57.756260   70.987600  105.106960
N     57.568646   70.047493  104.548984
H     60.792404   65.311702   99.073898
H     49.245655   64.195614  105.178958
H     51.037791   73.392963  109.060736
H     56.750831   71.395731   97.813948
H     56.128842   61.526497  101.893225
H     58.383959   72.892077  107.938569
H     62.432437   67.441658  108.817364
H     50.129671   68.988119  107.480569
H     59.205117   68.287598  112.088222
H     53.548770   73.330003  102.490366
