# Supplementary material for: A model for dinitrogen binding in the E4 state of nitrogenase
Source: Chem Sci. 2019 Oct 15;10(48):11110–24. doi: 10.1039/c9sc03610e (PMC7069239; doi:10.1039/c9sc03610e)
Supplement: Supplementary file 2 [file SC-010-C9SC03610E-s002.zip › Thorhallsson-xyzfiles/N2bind-models/Model-L-types/Model-L-N2proxyHbind-minH2-f147.xyz]

146
C     53.904646   72.929443  103.317663
H     53.852983   73.642903  104.136272
C     52.962945   71.763087  103.637425
H     53.231425   71.353243  104.616016
H     51.905382   72.051308  103.691534
H     53.048428   70.953906  102.907860
C     55.369651   72.456284  103.226649
H     56.078946   73.266892  103.016196
H     55.685433   72.052855  104.192677
H     55.503031   71.659733  102.482629
C     56.468040   71.488888   98.818472
H     57.396621   71.438729   99.395768
H     56.003983   72.465864   98.990748
N     55.588105   70.439385   99.310162
H     56.039389   69.660748   99.793616
C     54.319127   70.657916   99.635846
N     53.616052   71.631074   99.034045
H     53.984901   72.177453   98.261680
H     52.725938   71.886238   99.457334
N     53.714745   69.890436  100.553199
H     54.268080   69.380456  101.236400
H     52.760737   70.152359  100.817694
C     59.359950   73.117979  107.421498
H     59.198761   73.015201  106.344232
H     59.631855   74.159080  107.635313
C     60.497075   72.202555  107.863899
O     60.835672   72.084590  109.064009
N     61.121187   71.558387  106.872189
H     60.871088   71.747926  105.900421
H     61.877680   70.868959  107.058228
C     51.148489   72.279418  109.213057
H     51.261175   72.011651  110.271421
H     50.224380   71.810909  108.845906
N     53.212533   70.832044  108.876185
C     52.354816   71.834576  108.449191
C     54.211061   70.710668  107.943829
H     55.013976   69.985582  108.025943
N     54.042172   71.569545  106.961395
H     53.077069   70.243538  109.686601
C     52.895079   72.258801  107.255874
H     52.492510   73.008933  106.593911
C     49.812318   65.018691  104.848694
H     50.214064   64.717347  103.876786
H     49.138161   65.868662  104.703618
S     51.218570   65.460532  105.963554
C     50.471549   69.086888  106.466464
H     50.233463   70.111359  106.154972
H     51.566605   68.986006  106.453369
O     49.861624   68.186843  105.574026
H     50.395032   67.358742  105.599696
C     56.493133   62.387515  101.371528
H     56.525133   63.227515  102.074404
H     57.517705   62.186995  101.059148
N     55.672536   62.719627  100.206640
H     54.653727   62.588240  100.304624
C     56.142083   63.337675   99.125012
N     57.448903   63.506077   98.922645
H     58.138538   63.260263   99.622445
H     57.806054   64.020456   98.116741
N     55.289481   63.841187   98.203327
H     54.344376   63.421504   98.140173
H     55.685903   64.054797   97.295016
C     63.151391   67.325640  108.015095
H     64.147654   67.462523  108.460608
H     63.091880   66.324130  107.580382
C     62.972803   68.410478  106.926461
O     63.019641   69.614961  107.300245
O     62.809712   68.041289  105.726743
C     58.808918   69.223492  111.450708
H     58.104858   69.783577  112.070718
H     59.723573   69.820632  111.372564
C     58.313013   68.958878  110.042218
C     57.053184   68.391333  109.778171
H     56.367026   68.188698  110.599733
C     56.702923   68.019355  108.478506
H     55.748245   67.539041  108.268439
C     57.602388   68.219225  107.427883
H     57.349904   67.868315  106.429541
C     59.175009   69.222199  108.963816
H     60.128994   69.717160  109.141824
C     58.827563   68.845468  107.662766
H     59.521009   69.023861  106.844845
C     61.151004   66.254740   99.493595
H     61.983812   66.619554   98.895535
H     60.365617   67.011263   99.437404
N     61.022804   66.871747  101.943898
C     61.624984   66.166587  100.909030
C     61.851594   66.814018  102.992725
H     61.729701   67.289703  103.961667
N     62.937455   66.077363  102.679185
H     63.767197   65.924614  103.278577
C     62.818781   65.664305  101.372924
H     63.574622   65.079016  100.873890
Mo    59.022667   67.962040  101.956117
Fe    52.925922   65.912968  104.528954
Fe    54.922751   67.569224  104.660645
Fe    54.277295   66.497904  102.378731
Fe    55.468629   65.120212  104.238539
Fe    57.786910   65.946590  103.276688
Fe    57.183162   68.506784  103.791361
Fe    56.497382   67.317303  101.478331
S     54.588080   65.997373  106.165221
S     52.965164   67.939430  103.559635
S     53.697039   64.426762  102.930205
S     59.105807   67.481861  104.228916
S     57.142396   69.444023  101.772102
S     58.176650   65.955109  101.039772
S     55.702941   69.511948  105.265375
S     57.368816   64.009166  104.412500
S     54.607912   66.930138  100.110455
C     56.042657   66.821554  103.295581
O     60.255317   69.528505  102.345740
O     59.483973   68.840152   99.991365
O     60.135541   70.731400   98.988135
O     60.633347   71.808722  104.031513
O     61.021325   73.680525  102.892571
O     64.632650   68.329770   99.357273
O     64.748199   69.093770  101.453500
C     60.609786   70.441029  101.343626
C     60.018942   70.007398   99.996465
C     60.044641   71.831861  101.711847
C     60.622195   72.476504  102.979751
C     62.151996   70.461205  101.129817
C     62.655405   69.296526  100.276910
C     64.128145   68.898301  100.368426
H     54.963569   70.322278  104.501908
H     62.121948   68.405121  100.605653
H     62.405128   69.441010   99.225763
H     62.437758   71.416441  100.680273
H     62.595646   70.396048  102.114445
H     58.971889   71.667095  101.892339
H     60.182267   72.507191  100.863772
H     59.326422   70.175762  103.768816
H     54.989647   65.692738   99.738600
N     58.126836   71.124739  104.985872
N     58.385587   70.213842  104.300428
H     60.768101   65.321131   99.081495
H     49.236794   64.168736  105.215322
H     51.045030   73.360929  109.125333
H     56.723065   71.382990   97.764046
H     56.127056   61.503853  101.894210
H     58.418100   72.908980  107.928750
H     62.429562   67.439395  108.823853
H     50.157906   68.947683  107.501025
H     59.127275   68.325603  111.980342
H     53.684164   73.514610  102.424895
