# Supplementary material for: A model for dinitrogen binding in the E4 state of nitrogenase
Source: Chem Sci. 2019 Oct 15;10(48):11110–24. doi: 10.1039/c9sc03610e (PMC7069239; doi:10.1039/c9sc03610e)
Supplement: Supplementary file 2 [file SC-010-C9SC03610E-s002.zip › Thorhallsson-xyzfiles/N2bind-models/Model-L-types/Model-L-f346-N2bind.xyz]

148
C     53.547411   72.819178  103.504077
H     53.404388   73.484256  104.360366
C     52.514915   71.678030  103.588041
H     52.718490   71.089617  104.489879
H     51.471738   72.016684  103.633383
H     52.609779   70.991796  102.741974
C     54.959191   72.218520  103.602247
H     55.736614   72.979035  103.753568
H     54.992427   71.535555  104.458500
H     55.215182   71.620423  102.717772
C     56.441331   71.582557   98.866704
H     57.343226   71.608918   99.487790
H     55.929414   72.545960   98.969242
N     55.581199   70.526076   99.378701
H     56.033354   69.780460   99.915948
C     54.282785   70.693023   99.602216
N     53.576855   71.593867   98.902296
H     53.984878   72.154799   98.160710
H     52.662197   71.844986   99.293684
N     53.657771   69.944763  100.519149
H     54.175897   69.391342  101.198722
H     52.662410   70.074845  100.668822
C     59.302877   73.061364  107.398663
H     59.082708   72.898096  106.340166
H     59.550859   74.121207  107.541520
C     60.498114   72.214483  107.816587
O     60.893333   72.143676  109.001009
N     61.120750   71.577157  106.815650
H     60.785726   71.677175  105.859559
H     61.884885   70.895166  106.999406
C     51.109132   72.282508  109.161932
H     50.861809   71.938596  110.179250
H     50.331340   71.871235  108.502116
N     52.875136   70.524139  109.310130
C     52.480941   71.773842  108.850755
C     54.183612   70.344294  108.949509
H     54.726364   69.429667  109.147505
N     54.661488   71.403982  108.335711
H     52.252625   69.811167  109.672470
C     53.613241   72.285963  108.253233
H     53.711516   73.243414  107.765946
C     49.831815   65.022782  104.786428
H     50.244045   64.694014  103.828077
H     49.146239   65.856998  104.608180
S     51.226027   65.529254  105.885328
C     50.376582   69.108789  106.371406
H     51.472235   69.032075  106.324145
H     50.104122   70.122793  106.052679
O     49.749008   68.179688  105.518245
H     50.310511   67.370877  105.534851
C     56.501158   62.419850  101.358217
H     56.551146   63.271486  102.046275
H     57.519353   62.196820  101.039039
N     55.675728   62.738687  100.193224
H     54.658816   62.592893  100.287084
C     56.144775   63.358032   99.112167
N     57.450250   63.558391   98.933057
H     58.125305   63.352296   99.658897
H     57.811012   64.079008   98.132347
N     55.296309   63.828087   98.170684
H     54.354938   63.401602   98.106833
H     55.699792   64.041938   97.265870
C     63.150008   67.325129  107.991906
H     64.152211   67.459263  108.424725
H     63.085184   66.326170  107.552224
C     62.959588   68.412634  106.909501
O     62.998966   69.618076  107.282395
O     62.797306   68.045620  105.707443
C     58.889858   69.204498  111.553212
H     58.172959   69.745746  112.175452
H     59.812548   69.793880  111.523737
C     58.430965   68.990607  110.124674
C     57.185557   68.416780  109.810929
H     56.486372   68.170026  110.608796
C     56.858264   68.118618  108.487785
H     55.904127   67.662014  108.228126
C     57.771113   68.391181  107.467300
H     57.523310   68.124028  106.445984
C     59.314981   69.308707  109.080501
H     60.261217   69.801403  109.298967
C     58.993556   68.996535  107.756147
H     59.699190   69.217974  106.959791
C     61.175744   66.261657   99.495407
H     62.012854   66.618136   98.899165
H     60.392452   67.018415   99.432995
N     61.038035   66.882520  101.945422
C     61.642360   66.174382  100.912979
C     61.847941   66.795811  103.007924
H     61.718363   67.256826  103.983637
N     62.928255   66.047974  102.701533
H     63.752270   65.887029  103.306583
C     62.822071   65.650940  101.388941
H     63.574185   65.054946  100.896762
Mo    59.054090   67.984229  101.938535
Fe    52.948443   65.971023  104.458773
Fe    54.922166   67.829423  104.533206
Fe    54.279845   66.603166  102.298775
Fe    55.479809   65.254142  104.157469
Fe    57.791962   66.033553  103.253147
Fe    57.084909   68.637355  103.709810
Fe    56.538573   67.387239  101.531180
S     54.596306   66.148433  105.997846
S     52.967337   67.998892  103.436918
S     53.657935   64.495797  102.891753
S     59.051350   67.643405  104.200224
S     57.273493   69.501083  101.697459
S     58.169237   66.024640  101.030060
S     54.178989   69.354347  106.011029
S     57.356296   64.096809  104.354674
S     54.887185   66.969322  100.096871
C     56.096747   66.907186  103.273429
O     60.455270   69.629854  102.249969
O     59.606071   68.852816   99.954283
O     60.234523   70.711854   98.866229
O     60.492202   71.561382  103.868796
O     61.024754   73.565558  103.030232
O     64.691208   68.322979   99.352692
O     64.827151   69.123696  101.438204
C     60.746689   70.549306  101.182002
C     60.129468   70.015692   99.894823
C     60.115762   71.897717  101.550973
C     60.585997   72.391894  102.915692
C     62.273975   70.567558  100.983077
C     62.733279   69.287868  100.288855
C     64.201549   68.903638  100.361059
H     55.324397   69.852119  106.497457
H     62.213338   68.459736  100.772182
H     62.426486   69.289644   99.243138
H     62.560023   71.448972  100.407210
H     62.714103   70.638153  101.973552
H     59.036896   71.728090  101.613955
H     60.306018   72.633693  100.774120
H     56.441017   68.221294  105.123624
H     60.368870   70.210613  103.077402
H     55.103514   65.704328   99.674768
H     55.629140   69.213795  103.691444
N     57.716726   71.147535  105.064729
N     57.532017   70.186901  104.542271
H     60.784651   65.330109   99.086346
H     49.260121   64.180055  105.175072
H     51.031166   73.367968  109.100564
H     56.739338   71.428991   97.829555
H     56.127745   61.549977  101.898541
H     58.399672   72.852449  107.971935
H     62.438397   67.432923  108.810476
H     50.103488   68.977916  107.418477
H     59.191924   68.282903  112.050692
H     53.488730   73.437458  102.608334
