# Supplementary material for: A model for dinitrogen binding in the E4 state of nitrogenase
Source: Chem Sci. 2019 Oct 15;10(48):11110–24. doi: 10.1039/c9sc03610e (PMC7069239; doi:10.1039/c9sc03610e)
Supplement: Supplementary file 2 [file SC-010-C9SC03610E-s002.zip › Thorhallsson-xyzfiles/N2bind-models/Model-L-types/Model-L-f235-N2bind.xyz]

148
C     53.558441   72.820991  103.489587
H     53.412518   73.478515  104.351296
C     52.527407   71.677713  103.560462
H     52.720950   71.089252  104.463428
H     51.482900   72.013419  103.595687
H     52.632685   70.992592  102.714919
C     54.972773   72.223126  103.581563
H     55.746713   72.982776  103.755194
H     55.005007   71.520637  104.422047
H     55.234533   71.645601  102.684775
C     56.403572   71.584263   98.853282
H     57.294720   71.614438   99.489980
H     55.886909   72.545682   98.945823
N     55.536492   70.525673   99.351250
H     55.985576   69.762810   99.864749
C     54.239429   70.698133   99.582334
N     53.539784   71.615206   98.897884
H     53.943601   72.167846   98.147596
H     52.626279   71.867013   99.291440
N     53.607881   69.946484  100.491425
H     54.107924   69.367503  101.162024
H     52.610819   70.074868  100.632708
C     59.311153   73.042314  107.404898
H     59.094810   72.883883  106.344707
H     59.569655   74.099225  107.551577
C     60.496205   72.183264  107.827027
O     60.894581   72.118653  109.010920
N     61.106431   71.528317  106.830210
H     60.772318   71.628597  105.874146
H     61.877095   70.853138  107.012901
C     51.093007   72.285188  109.142936
H     50.814562   71.928313  110.147589
H     50.331557   71.885804  108.457116
N     52.839121   70.514920  109.333381
C     52.468658   71.768878  108.865793
C     54.153901   70.323177  109.003775
H     54.682010   69.401607  109.210563
N     54.657056   71.379354  108.404819
H     52.198827   69.802882  109.667282
C     53.619834   72.271786  108.297264
H     53.739297   73.228481  107.811834
C     49.833866   65.014845  104.783747
H     50.240085   64.686125  103.822462
H     49.151421   65.852384  104.608147
S     51.236518   65.508576  105.879831
C     50.373598   69.088550  106.351986
H     51.469155   69.012498  106.304951
H     50.099469   70.099899  106.025927
O     49.747528   68.151036  105.508689
H     50.312044   67.342717  105.532162
C     56.510321   62.418079  101.347698
H     56.543126   63.276159  102.028330
H     57.534526   62.201573  101.043744
N     55.693224   62.720874  100.173117
H     54.674591   62.582837  100.272325
C     56.159855   63.338991   99.091906
N     57.466256   63.527071   98.900225
H     58.156234   63.257799   99.590922
H     57.823596   64.050540   98.100026
N     55.309570   63.826176   98.160478
H     54.358990   63.417775   98.111844
H     55.704700   64.017529   97.246779
C     63.133967   67.306079  107.979171
H     64.137827   67.427607  108.411545
H     63.057030   66.307993  107.539496
C     62.957579   68.396369  106.898075
O     63.019044   69.600931  107.271135
O     62.783396   68.034266  105.695822
C     58.877167   69.206165  111.551652
H     58.166896   69.751522  112.177565
H     59.798784   69.796004  111.506793
C     58.403094   68.978346  110.130102
C     57.155409   68.399883  109.834291
H     56.462468   68.165008  110.640933
C     56.819491   68.077754  108.519152
H     55.866041   67.611388  108.273654
C     57.725459   68.334240  107.488692
H     57.473010   68.045951  106.474494
C     59.278356   69.282841  109.074632
H     60.225119   69.780025  109.280344
C     58.947541   68.949361  107.757892
H     59.646893   69.159235  106.952680
C     61.173011   66.261519   99.495221
H     62.019435   66.611319   98.908412
H     60.395213   67.023296   99.419719
N     61.004556   66.882869  101.945887
C     61.623302   66.178880  100.918365
C     61.810054   66.806636  103.012748
H     61.671120   67.267066  103.987093
N     62.900169   66.070448  102.714241
H     63.721807   65.915036  103.323345
C     62.805652   65.668821  101.402621
H     63.569033   65.082928  100.915379
Mo    59.004322   67.976114  101.926717
Fe    52.938536   65.986142  104.423767
Fe    54.890483   67.824025  104.665517
Fe    54.289270   66.586315  102.257039
Fe    55.419484   65.248903  104.138714
Fe    57.712267   66.022528  103.218016
Fe    57.087070   68.582523  103.689860
Fe    56.504146   67.401599  101.364571
S     54.593262   66.092496  106.068265
S     52.972751   67.991594  103.401023
S     53.662666   64.486838  102.833418
S     59.023243   67.574246  104.175527
S     57.232073   69.500081  101.682492
S     58.173913   66.006437  101.003023
S     54.170672   69.447746  106.020934
S     57.333604   64.120548  104.330879
S     54.687286   66.917102  100.017141
C     55.971692   66.925467  103.195896
O     60.414338   69.603476  102.254789
O     59.572853   68.848133   99.953103
O     60.226464   70.703367   98.873517
O     60.483701   71.528903  103.876500
O     61.017733   73.538524  103.047803
O     64.683448   68.323482   99.357486
O     64.812352   69.117256  101.445575
C     60.720798   70.528604  101.192290
C     60.108225   70.006197   99.898793
C     60.095938   71.879169  101.565651
C     60.575444   72.366949  102.928545
C     62.250289   70.545175  101.003863
C     62.718581   69.278717  100.291635
C     64.189390   68.899344  100.366503
H     55.314840   69.868534  106.579785
H     62.199903   68.440185  100.757625
H     62.419340   69.295809   99.243867
H     62.540322   71.435910  100.444379
H     62.686362   70.601383  101.996864
H     59.016538   71.716102  101.633216
H     60.285952   72.614916  100.788472
H     56.522556   68.175655  105.091970
H     60.341208   70.183822  103.086476
H     55.063239   65.692452   99.598651
H     55.662577   69.189680  103.733444
N     57.743773   71.082461  105.060147
N     57.564428   70.133355  104.515495
H     60.786017   65.329473   99.083405
H     49.259216   64.174001  105.172110
H     51.022478   73.371687  109.091810
H     56.717852   71.430886   97.820920
H     56.134659   61.551877  101.892344
H     58.403178   72.842206  107.973760
H     62.424289   67.422173  108.798285
H     50.103376   68.965524  107.400752
H     59.185403   68.288399  112.052416
H     53.497067   73.444534  102.597683
