# Supplementary material for: A model for dinitrogen binding in the E4 state of nitrogenase
Source: Chem Sci. 2019 Oct 15;10(48):11110–24. doi: 10.1039/c9sc03610e (PMC7069239; doi:10.1039/c9sc03610e)
Supplement: Supplementary file 2 [file SC-010-C9SC03610E-s002.zip › Thorhallsson-xyzfiles/N2bind-models/Model-O-types/Model-O-N2bind-H2min-f147.xyz]

146
C     53.546689   72.696893  103.200148
H     53.448962   73.245354  104.137641
C     52.498751   71.571511  103.195121
H     52.725423   70.898443  104.023600
H     51.465306   71.921709  103.323652
H     52.543118   70.980120  102.279110
C     54.955376   72.093719  103.160968
H     55.727203   72.825317  103.439559
H     55.035781   71.287672  103.893290
H     55.211070   71.670329  102.180262
C     56.487702   71.764395   98.941097
H     57.369888   71.925116   99.569271
H     55.899703   72.688867   98.939192
N     55.708495   70.697426   99.543359
H     56.201819   70.045919  100.164369
C     54.384416   70.667517   99.565326
N     53.655524   71.408671   98.712279
H     54.090036   72.039562   98.043730
H     52.705995   71.630768   99.045441
N     53.751413   69.865275  100.431021
H     54.235497   69.451390  101.223376
H     52.739293   69.853104  100.450780
C     59.352447   73.003946  107.392159
H     59.162829   72.844211  106.325336
H     59.624126   74.056940  107.541208
C     60.507101   72.117984  107.849442
O     60.884665   72.067106  109.040555
N     61.108948   71.432596  106.871468
H     60.784100   71.531611  105.912597
H     61.887658   70.765532  107.061026
C     51.238124   72.348639  108.994395
H     51.500959   71.983822  109.996124
H     50.308376   71.866740  108.672213
N     53.677825   72.156829  108.244140
C     52.317770   72.075493  107.990805
C     54.333702   71.991061  107.058122
H     55.415149   71.940497  106.975995
N     53.489309   71.789054  106.074582
H     54.137536   72.477279  109.090648
C     52.241688   71.842407  106.632779
H     51.348092   71.712884  106.035411
C     49.835425   64.975373  104.807938
H     50.244683   64.646444  103.848137
H     49.160236   65.818083  104.629947
S     51.235227   65.442671  105.918633
C     50.351179   68.990904  106.370016
H     51.442864   68.907814  106.291132
H     50.067731   69.987098  106.013908
O     49.700081   68.031468  105.572403
H     50.259800   67.219608  105.618073
C     56.507601   62.434828  101.374352
H     56.571981   63.287256  102.061278
H     57.520126   62.198456  101.045709
N     55.673060   62.755326  100.215754
H     54.657606   62.600016  100.312260
C     56.132182   63.381347   99.133718
N     57.435836   63.600912   98.958188
H     58.118301   63.356969   99.664842
H     57.794409   64.111218   98.149757
N     55.280265   63.841584   98.193212
H     54.341656   63.409819   98.128581
H     55.680982   64.069673   97.290977
C     63.145614   67.301005  107.995071
H     64.145535   67.417949  108.437775
H     63.065148   66.300758  107.561585
C     62.990808   68.386389  106.907312
O     63.082704   69.591151  107.274741
O     62.802493   68.026028  105.707773
C     58.819221   69.213394  111.527246
H     58.131663   69.769758  112.170467
H     59.730852   69.809523  111.414039
C     58.273601   68.927046  110.143118
C     57.003685   68.363237  109.940046
H     56.335243   68.207365  110.785479
C     56.615318   67.933914  108.669838
H     55.649309   67.460043  108.514137
C     57.475216   68.093107  107.584976
H     57.168823   67.744078  106.600837
C     59.107491   69.135701  109.029772
H     60.072504   69.623748  109.163787
C     58.711823   68.720172  107.757610
H     59.360579   68.887274  106.901609
C     61.142911   66.284764   99.511924
H     61.965704   66.654126   98.901646
H     60.351825   67.035660   99.473760
N     61.060425   66.866291  101.979272
C     61.641532   66.179949  100.918128
C     61.898029   66.761625  103.018627
H     61.790473   67.203190  104.006545
N     62.971522   66.023508  102.671146
H     63.805716   65.852245  103.261117
C     62.833463   65.649717  101.354958
H     63.571663   65.061516  100.833282
Mo    59.086992   67.989546  102.039679
Fe    52.957922   65.982119  104.512377
Fe    54.927032   67.717224  104.829206
Fe    54.336744   66.599708  102.389176
Fe    55.478391   65.211965  104.272858
Fe    57.807230   66.117483  103.445098
Fe    57.236582   68.634515  103.912583
Fe    56.547852   67.526168  101.656858
S     54.553971   65.932963  106.207362
S     53.077552   68.056264  103.589368
S     53.732430   64.524883  102.890445
S     59.230488   67.675446  104.318028
S     57.357481   69.610075  101.903935
S     58.140642   66.049493  101.197776
S     57.093362   70.376209  105.315925
S     57.397049   64.110453  104.409203
S     54.892981   67.008015  100.157698
C     56.021034   66.975792  103.470559
O     60.517950   69.612220  102.285646
O     59.553069   68.851290  100.026482
O     60.204284   70.683509   98.902794
O     60.461161   71.549831  103.908279
O     61.020447   73.547622  103.064520
O     64.689761   68.316454   99.346848
O     64.835108   69.132804  101.425865
C     60.761538   70.535984  101.207997
C     60.107400   69.997498   99.939676
C     60.120687   71.879442  101.584413
C     60.575998   72.376838  102.950945
C     62.281763   70.568830  100.975753
C     62.734911   69.283343  100.288999
C     64.204313   68.903130  100.353799
H     58.180488   70.959422  104.770501
H     62.222082   68.458941  100.786612
H     62.417531   69.275415   99.246486
H     62.551808   71.444774  100.384967
H     62.740519   70.653664  101.956650
H     59.042747   71.707158  101.645636
H     60.309327   72.616982  100.808741
H     60.402471   70.191671  103.110109
H     55.245648   65.737054   99.887755
N     54.473196   68.772804  106.275576
N     54.075475   69.208848  107.218894
H     60.752315   65.354004   99.100602
H     49.252319   64.138311  105.191841
H     51.070795   73.424665  109.041681
H     56.821413   71.530289   97.930207
H     56.129985   61.569460  101.918973
H     58.424339   72.819283  107.933067
H     62.429691   67.427277  108.807214
H     50.110263   68.908502  107.429844
H     59.156887   68.314346  112.042766
H     53.463528   73.407668  102.377986
