# Supplementary material for: A model for dinitrogen binding in the E4 state of nitrogenase
Source: Chem Sci. 2019 Oct 15;10(48):11110–24. doi: 10.1039/c9sc03610e (PMC7069239; doi:10.1039/c9sc03610e)
Supplement: Supplementary file 2 [file SC-010-C9SC03610E-s002.zip › Thorhallsson-xyzfiles/N2bind-models/Model-O-types/Model-O-N2bind-H2min-f346.xyz]

146
C     53.533791   72.679397  103.192067
H     53.452044   73.224844  104.132330
C     52.469195   71.569913  103.193880
H     52.687662   70.899023  104.026270
H     51.440203   71.932977  103.321036
H     52.503914   70.969009  102.283245
C     54.931806   72.053322  103.141002
H     55.716569   72.765471  103.431755
H     54.995967   71.235616  103.861806
H     55.179890   71.643064  102.152885
C     56.486543   71.761472   98.946755
H     57.367642   71.920057   99.576843
H     55.899821   72.686686   98.945848
N     55.704201   70.695503   99.548069
H     56.197364   70.043678  100.166913
C     54.380157   70.661293   99.558020
N     53.657651   71.403923   98.702124
H     54.094235   72.034347   98.034158
H     52.705360   71.623933   99.028847
N     53.737778   69.847926  100.409716
H     54.197659   69.479373  101.237939
H     52.724934   69.870601  100.433597
C     59.358419   73.033401  107.397209
H     59.173128   72.893896  106.326948
H     59.633166   74.082525  107.565754
C     60.507149   72.136526  107.846495
O     60.882900   72.072640  109.037378
N     61.107179   71.455924  106.863435
H     60.784649   71.562577  105.904748
H     61.879977   70.781874  107.050957
C     51.234454   72.351546  108.983398
H     51.495635   71.981743  109.983783
H     50.303446   71.873345  108.659413
N     53.674707   72.139678  108.247223
C     52.316085   72.076147  107.982772
C     54.339208   71.955904  107.068892
H     55.420679   71.892753  106.995068
N     53.500490   71.761729  106.078439
H     54.129934   72.450615  109.099055
C     52.248284   71.837685  106.625451
H     51.359077   71.715977  106.020214
C     49.821487   64.980221  104.831414
H     50.255205   64.655123  103.881477
H     49.142536   65.817045  104.640538
S     51.196346   65.463662  105.965547
C     50.336466   69.011935  106.382368
H     51.427231   68.926702  106.299824
H     50.053916   70.009900  106.030683
O     49.679847   68.058549  105.581021
H     50.227064   67.239739  105.636854
C     56.505253   62.463229  101.370229
H     56.588126   63.318980  102.051539
H     57.511058   62.205504  101.035649
N     55.668617   62.786508  100.213776
H     54.654223   62.621125  100.306339
C     56.131814   63.399010   99.125143
N     57.436666   63.625538   98.961580
H     58.111230   63.394448   99.679775
H     57.802139   64.123420   98.148603
N     55.287013   63.837360   98.170170
H     54.347930   63.406809   98.109031
H     55.692202   64.056144   97.267914
C     63.141202   67.306752  107.993062
H     64.140782   67.427101  108.435613
H     63.064017   66.306238  107.559560
C     62.981769   68.391263  106.905579
O     63.067758   69.596539  107.271778
O     62.795526   68.029234  105.705582
C     58.820836   69.211428  111.529670
H     58.132110   69.766731  112.172614
H     59.732638   69.807941  111.419472
C     58.277890   68.927547  110.143682
C     57.013037   68.353514  109.937367
H     56.346118   68.185984  110.781473
C     56.626764   67.929164  108.665161
H     55.664837   67.448355  108.509588
C     57.483645   68.104179  107.580553
H     57.178864   67.758488  106.594708
C     59.109060   69.150102  109.031138
H     60.070960   69.643628  109.167079
C     58.715543   68.739571  107.756486
H     59.363569   68.917606  106.902389
C     61.166788   66.287745   99.509164
H     61.991351   66.651902   98.899051
H     60.379335   67.041964   99.467170
N     61.083933   66.884030  101.972090
C     61.662095   66.186826  100.916407
C     61.914521   66.774929  103.016786
H     61.807505   67.219208  104.003708
N     62.981667   66.024792  102.676801
H     63.812716   65.850299  103.270344
C     62.846408   65.647321  101.361237
H     63.579922   65.047942  100.846010
Mo    59.128130   68.015484  102.016815
Fe    52.932611   65.969636  104.602953
Fe    54.901061   67.799148  104.997434
Fe    54.351057   66.739131  102.559887
Fe    55.518025   65.334209  104.309211
Fe    57.824163   66.198112  103.428366
Fe    57.238286   68.746048  103.963110
Fe    56.606134   67.572863  101.705929
S     54.584863   65.892899  106.242728
S     53.039903   68.109924  103.663103
S     53.733913   64.585512  102.988195
S     59.232964   67.738085  104.310086
S     57.408667   69.653431  101.910656
S     58.185657   66.080388  101.185334
S     57.106147   70.488479  105.359712
S     57.411276   64.176537  104.353706
S     54.863024   66.932734  100.271360
C     56.090495   67.129794  103.554281
O     60.546590   69.634719  102.265281
O     59.585623   68.871468  100.004250
O     60.221222   70.711129   98.884430
O     60.473221   71.557504  103.892909
O     61.024848   73.563396  103.064252
O     64.697718   68.318758   99.342261
O     64.841915   69.135851  101.421675
C     60.784098   70.560850  101.188430
C     60.131190   70.022292   99.919658
C     60.140052   71.900831  101.569596
C     60.587521   72.391636  102.941107
C     62.302977   70.591412  100.956492
C     62.748565   69.300506  100.275709
C     64.213888   68.909152  100.347477
H     58.269266   70.996878  104.902890
H     62.227908   68.481148  100.773640
H     62.434601   69.291466   99.232195
H     62.574956   71.463585  100.361610
H     62.759368   70.678540  101.938353
H     59.062204   71.728479  101.626295
H     60.330229   72.642622  100.798691
H     60.425723   70.215479  103.090843
H     55.316201   65.680954  100.101150
N     54.347369   68.741761  106.433242
N     53.929162   69.138885  107.390840
H     60.771186   65.357875   99.100620
H     49.238285   64.139061  105.206103
H     51.068863   73.427585  109.036176
H     56.821203   71.528171   97.935992
H     56.118105   61.608257  101.924491
H     58.427307   72.842808  107.930850
H     62.424779   67.430049  108.805221
H     50.099258   68.926562  107.442798
H     59.158099   68.311546  112.043999
H     53.455323   73.395587  102.374153
