# Supplementary material for: A model for dinitrogen binding in the E4 state of nitrogenase
Source: Chem Sci. 2019 Oct 15;10(48):11110–24. doi: 10.1039/c9sc03610e (PMC7069239; doi:10.1039/c9sc03610e)
Supplement: Supplementary file 2 [file SC-010-C9SC03610E-s002.zip › Thorhallsson-xyzfiles/N2bind-models/Model-O-types/Model-O-N2distalHbind-H2min-f346.xyz]

146
C     53.561218   72.702565  103.164277
H     53.479855   73.244019  104.106931
C     52.525847   71.566959  103.179956
H     52.762006   70.910223  104.019639
H     51.489719   71.908269  103.307781
H     52.572177   70.961168  102.272577
C     54.977207   72.121272  103.073699
H     55.745941   72.843143  103.378855
H     55.049597   71.278806  103.760617
H     55.228521   71.755129  102.071050
C     56.560507   71.774273   98.981984
H     57.448773   71.945376   99.596824
H     55.965699   72.694451   98.983557
N     55.792211   70.706640   99.601023
H     56.285487   70.072079  100.234879
C     54.471555   70.631388   99.568955
N     53.752164   71.346690   98.686710
H     54.190567   71.997633   98.039736
H     52.791257   71.554281   98.996419
N     53.825640   69.800547  100.404578
H     54.275378   69.452505  101.246644
H     52.812729   69.816295  100.414007
C     59.355724   73.033791  107.386275
H     59.180711   72.876344  106.315626
H     59.620464   74.087925  107.538823
C     60.512309   72.147091  107.843669
O     60.853858   72.053738  109.047364
N     61.139027   71.503229  106.858825
H     60.871193   71.670080  105.881505
H     61.912307   70.833113  107.051375
C     51.202238   72.351579  108.987521
H     51.450574   71.976797  109.989300
H     50.268786   71.885062  108.653950
N     53.643190   72.150718  108.287843
C     52.291045   72.069447  107.999721
C     54.326112   71.981013  107.119593
H     55.408848   71.980941  107.070532
N     53.510664   71.765152  106.115951
H     54.080144   72.495082  109.136766
C     52.248299   71.822529  106.642968
H     51.371649   71.684443  106.023714
C     49.885411   64.972671  104.799769
H     50.332204   64.624264  103.864344
H     49.214874   65.808836  104.580324
S     51.239627   65.477741  105.949985
C     50.325888   69.022852  106.360825
H     51.418829   68.946702  106.273848
H     50.026971   70.014427  106.004005
O     49.672039   68.055389  105.568796
H     50.227954   67.245458  105.626801
C     56.504446   62.465839  101.372635
H     56.589195   63.315967  102.060885
H     57.508727   62.212018  101.029843
N     55.664573   62.796217  100.220007
H     54.652989   62.614328  100.302875
C     56.129569   63.418719   99.135398
N     57.429196   63.688137   99.003274
H     58.079562   63.534514   99.762903
H     57.804476   64.175161   98.187527
N     55.291360   63.819763   98.160995
H     54.362137   63.371052   98.087208
H     55.702973   64.070407   97.270383
C     63.159981   67.305935  108.015111
H     64.155594   67.437583  108.463068
H     63.096915   66.306284  107.576597
C     62.986663   68.396835  106.933080
O     63.062059   69.598456  107.311162
O     62.795711   68.036817  105.735147
C     58.841272   69.207501  111.527108
H     58.125510   69.752272  112.148173
H     59.750251   69.812150  111.454028
C     58.356224   68.926599  110.119329
C     57.140822   68.266750  109.867139
H     56.455123   68.045096  110.682651
C     56.844950   67.805864  108.584455
H     55.950000   67.218660  108.391344
C     57.740810   68.030768  107.535679
H     57.523629   67.608158  106.556712
C     59.208008   69.220527  109.039357
H     60.125835   69.782562  109.209865
C     58.906204   68.772629  107.749393
H     59.587684   68.978737  106.927157
C     61.186561   66.285835   99.535913
H     62.010718   66.653130   98.926702
H     60.402937   67.045654   99.504796
N     61.138624   66.866247  102.007311
C     61.690343   66.166958  100.940537
C     61.985618   66.752985  103.035459
H     61.906879   67.214492  104.017333
N     63.036878   65.987246  102.679685
H     63.873841   65.808585  103.263642
C     62.875761   65.613350  101.366399
H     63.595022   65.011116  100.835349
Mo    59.224923   68.084906  102.103973
Fe    53.010510   66.031997  104.649925
Fe    54.728703   68.040238  105.147434
Fe    54.447668   66.718206  102.589779
Fe    55.572023   65.366911  104.420987
Fe    57.874074   66.156021  103.444958
Fe    57.353933   68.615235  104.001964
Fe    56.684423   67.557420  101.771294
S     54.626453   66.033502  106.327703
S     53.056575   68.108027  103.562202
S     53.804427   64.597788  103.097087
S     59.311669   67.660079  104.389081
S     57.419540   69.656281  102.038559
S     58.292716   66.114076  101.211170
S     56.179598   69.971822  105.364463
S     57.413462   64.142954  104.397073
S     54.977753   66.890111  100.312133
C     56.145934   67.102534  103.599050
O     60.559651   69.521684  102.294440
O     59.541708   68.865401  100.063645
O     60.184905   70.707637   98.963030
O     60.473041   71.776446  104.107213
O     61.154555   73.579614  102.971276
O     64.684506   68.325063   99.339667
O     64.845082   69.124752  101.422299
C     60.761778   70.482692  101.311388
C     60.109036   70.020734   99.999941
C     60.109428   71.816728  101.739792
C     60.626281   72.419097  103.050712
C     62.279582   70.570094  101.034714
C     62.743827   69.322368  100.286582
C     64.206118   68.915772  100.350675
H     56.678449   69.594093  106.554925
H     62.215902   68.481189  100.739392
H     62.442018   69.362902   99.239761
H     62.518062   71.477934  100.477452
H     62.749593   70.617376  102.011015
H     59.050494   71.585714  101.886899
H     60.200011   72.541664  100.930076
H     54.891034   68.873976  108.107751
H     55.470885   65.649842  100.175782
N     53.767036   68.717330  106.581817
N     53.915150   68.994964  107.747670
H     60.789273   65.359957   99.120006
H     49.288768   64.145072  105.183388
H     51.051994   73.430004  109.037442
H     56.882933   71.532418   97.969258
H     56.121346   61.605296  101.921058
H     58.426873   72.848305  107.925624
H     62.437098   67.419452  108.822961
H     50.094412   68.940496  107.422759
H     59.168024   68.303948  112.041785
H     53.456025   73.416283  102.347204
