# Supplementary material for: A model for dinitrogen binding in the E4 state of nitrogenase
Source: Chem Sci. 2019 Oct 15;10(48):11110–24. doi: 10.1039/c9sc03610e (PMC7069239; doi:10.1039/c9sc03610e)
Supplement: Supplementary file 2 [file SC-010-C9SC03610E-s002.zip › Thorhallsson-xyzfiles/N2bind-models/Model-O-types/Model-O-N2bind-H2min-f235.xyz]

146
C     53.620674   72.685426  103.088314
H     53.609723   73.199622  104.049296
C     52.554777   71.581159  103.134873
H     52.819051   70.883867  103.931246
H     51.543582   71.952164  103.349274
H     52.520917   71.005158  102.209101
C     55.028827   72.087389  102.866973
H     55.791271   72.609487  103.460457
H     55.053939   71.037918  103.170210
H     55.351950   72.085245  101.816876
C     56.506425   71.788819   98.920756
H     57.382614   71.989673   99.546177
H     55.889730   72.694331   98.896584
N     55.764015   70.707472   99.538856
H     56.276557   70.084713  100.178035
C     54.442997   70.623282   99.551244
N     53.692126   71.312938   98.671783
H     54.117849   71.959280   98.011787
H     52.744288   71.539204   99.013049
N     53.844557   69.831239  100.447543
H     54.376897   69.387784  101.193444
H     52.845153   69.683596  100.425113
C     59.332620   73.020320  107.367510
H     59.136488   72.839230  106.304326
H     59.582644   74.081049  107.496787
C     60.512828   72.166131  107.822189
O     60.889924   72.119759  109.013311
N     61.132822   71.502286  106.841359
H     60.808538   71.597790  105.880375
H     61.907953   70.830518  107.034690
C     51.220115   72.378514  108.901596
H     51.467336   71.965859  109.889109
H     50.293591   71.915288  108.545142
N     53.667584   72.279791  108.185832
C     52.317727   72.131970  107.910249
C     54.361510   72.005401  107.046474
H     55.445196   71.988039  107.009465
N     53.554596   71.678576  106.064927
H     54.108085   72.654351  109.022262
C     52.286068   71.760581  106.580480
H     51.417053   71.547201  105.972620
C     49.854831   64.942655  104.810320
H     50.320836   64.593051  103.884256
H     49.177497   65.768504  104.570740
S     51.199811   65.472928  105.959075
C     50.304116   68.964776  106.351123
H     51.392047   68.855221  106.249617
H     50.031497   69.963780  105.992481
O     49.617783   68.016660  105.571958
H     50.155384   67.189017  105.635860
C     56.487427   62.459715  101.380833
H     56.563672   63.309213  102.070420
H     57.494922   62.210086  101.044456
N     55.651828   62.791230  100.225570
H     54.637104   62.629679  100.318133
C     56.117674   63.395665   99.132832
N     57.423943   63.611798   98.965702
H     58.087269   63.436759   99.709389
H     57.787513   64.112425   98.153931
N     55.274377   63.825000   98.173560
H     54.337116   63.391865   98.107754
H     55.681191   64.058162   97.276015
C     63.175432   67.321781  108.007885
H     64.174485   67.458731  108.446752
H     63.113396   66.322155  107.570089
C     62.988007   68.408694  106.925256
O     63.048656   69.613940  107.299284
O     62.803257   68.048835  105.725458
C     58.877779   69.212939  111.544664
H     58.158904   69.754282  112.166340
H     59.797836   69.805028  111.500167
C     58.407577   68.970345  110.124879
C     57.167500   68.370004  109.845247
H     56.466325   68.165350  110.652635
C     56.856260   67.966647  108.548561
H     55.921638   67.459498  108.323019
C     57.769781   68.175625  107.515287
H     57.541547   67.798443  106.521649
C     59.281786   69.249156  109.060331
H     60.222158   69.764493  109.251129
C     58.968949   68.846324  107.757376
H     59.665590   69.037480  106.944943
C     61.146802   66.281170   99.498967
H     61.967336   66.653692   98.887861
H     60.353292   67.029347   99.462223
N     61.070743   66.868216  101.964074
C     61.648580   66.178902  100.903648
C     61.912231   66.766190  103.000693
H     61.808410   67.207854  103.988455
N     62.983826   66.025373  102.652729
H     63.817658   65.851319  103.242361
C     62.840930   65.648160  101.338210
H     63.575960   65.057700  100.815017
Mo    59.093898   67.989354  102.024973
Fe    52.954996   66.101909  104.734465
Fe    54.957891   67.813696  104.856434
Fe    54.307463   66.694749  102.606227
Fe    55.566144   65.299590  104.412049
Fe    57.842672   66.026646  103.394521
Fe    57.266565   68.525410  103.856990
Fe    56.562223   67.501751  101.631750
S     54.614661   66.203723  106.345687
S     53.009429   68.181056  103.754699
S     53.715339   64.628807  103.133750
S     59.233989   67.597683  104.300268
S     57.354782   69.627275  101.908677
S     58.159141   66.048453  101.139558
S     56.159376   69.728227  105.478599
S     57.432264   64.075028  104.432075
S     54.789548   66.901613  100.306371
C     56.095183   66.965243  103.471794
O     60.509280   69.625992  102.290621
O     59.564655   68.860460  100.029613
O     60.208224   70.695930   98.907876
O     60.470750   71.563488  103.913953
O     61.022298   73.562324  103.067404
O     64.687618   68.318963   99.351080
O     64.832864   69.132711  101.431004
C     60.761436   70.548082  101.214670
C     60.111339   70.010604   99.945085
C     60.122854   71.891681  101.590959
C     60.581028   72.388981  102.956160
C     62.282830   70.575198  100.984053
C     62.734072   69.292692  100.290091
C     64.202409   68.906163  100.357705
H     55.298908   70.511744  104.810738
H     62.215909   68.465903  100.777963
H     62.422602   69.293288   99.245825
H     62.554563   71.453657  100.397614
H     62.741305   70.654431  101.965348
H     59.045421   71.712094  101.654134
H     60.308638   72.628202  100.813739
H     60.384865   70.208620  103.111615
H     55.044221   65.586268  100.166249
N     53.510180   69.026827  107.984605
N     54.034499   69.498851  108.823175
H     60.757486   65.348800   99.090083
H     49.259328   64.113412  105.192158
H     51.055510   73.451389  109.001154
H     56.849100   71.542593   97.915761
H     56.104867   61.597067  101.926317
H     58.415539   72.828452  107.924480
H     62.458718   67.431284  108.821763
H     50.083534   68.898743  107.416511
H     59.187843   68.297422  112.048406
H     53.481406   73.433472  102.307866
