# Supplementary material for: A model for dinitrogen binding in the E4 state of nitrogenase
Source: Chem Sci. 2019 Oct 15;10(48):11110–24. doi: 10.1039/c9sc03610e (PMC7069239; doi:10.1039/c9sc03610e)
Supplement: Supplementary file 2 [file SC-010-C9SC03610E-s002.zip › Thorhallsson-xyzfiles/N2bind-models/Model-O-types/Model-O-unN2bind-H2min-f247.xyz]

146
C     53.537162   72.805047  103.282338
H     53.410632   73.384977  104.201305
C     52.508156   71.660840  103.268419
H     52.767464   70.956061  104.058530
H     51.475278   71.992775  103.439788
H     52.533167   71.110290  102.327476
C     54.956346   72.227869  103.281386
H     55.722458   72.985130  103.500747
H     55.023986   71.479889  104.071438
H     55.211967   71.731559  102.335867
C     56.421166   71.822373   98.916844
H     57.295393   72.000752   99.552388
H     55.833687   72.745604   98.881415
N     55.635941   70.772614   99.540075
H     56.140845   70.121807  100.152717
C     54.312452   70.757401   99.595962
N     53.571977   71.497651   98.752359
H     53.998090   72.107488   98.059074
H     52.628445   71.724183   99.096103
N     53.687584   69.974851  100.485878
H     54.167955   69.556995  101.278840
H     52.674963   69.967191  100.514382
C     59.309506   73.011036  107.358803
H     59.101402   72.821682  106.299232
H     59.550655   74.074938  107.478931
C     60.502389   72.170655  107.806310
O     60.884711   72.128540  108.996242
N     61.125008   71.512695  106.823344
H     60.791159   71.595372  105.864262
H     61.898976   70.839259  107.017439
C     51.232855   72.359317  108.998925
H     51.492781   71.996416  110.002531
H     50.306144   71.873905  108.673642
N     53.671799   72.226767  108.230136
C     52.313756   72.072426  108.003616
C     54.324134   71.918637  107.070617
H     55.405484   71.913080  106.982854
N     53.482789   71.559487  106.133493
H     54.136313   72.654318  109.028403
C     52.235957   71.659300  106.690205
H     51.343077   71.441313  106.119610
C     49.859546   64.948536  104.789223
H     50.306325   64.590577  103.856674
H     49.177757   65.771919  104.552522
S     51.227473   65.482865  105.910295
C     50.282750   68.934658  106.307806
H     51.369273   68.820542  106.195494
H     50.007306   69.929927  105.941732
O     49.585378   67.980546  105.546019
H     50.130993   67.157145  105.608386
C     56.514980   62.445448  101.394045
H     56.576097   63.292561  102.088092
H     57.527996   62.211002  101.065173
N     55.680669   62.776882  100.238303
H     54.662882   62.642148  100.344471
C     56.141019   63.386442   99.149803
N     57.447892   63.557227   98.942352
H     58.139820   63.291608   99.632308
H     57.803601   64.067674   98.133341
N     55.285000   63.881049   98.225885
H     54.341792   63.456879   98.167396
H     55.680634   64.077279   97.313262
C     63.175844   67.317663  108.006796
H     64.171313   67.461061  108.451861
H     63.123596   66.318458  107.566061
C     62.986313   68.406593  106.925805
O     63.021330   69.611424  107.306166
O     62.825397   68.047775  105.723244
C     58.877406   69.214342  111.534575
H     58.148964   69.754521  112.145819
H     59.794878   69.810604  111.497299
C     58.427598   68.960136  110.110128
C     57.200072   68.340766  109.817468
H     56.486222   68.139107  110.614264
C     56.919049   67.912246  108.521799
H     55.990795   67.397892  108.285447
C     57.850282   68.116914  107.500486
H     57.653353   67.720785  106.506215
C     59.315192   69.241954  109.056573
H     60.243348   69.775728  109.256641
C     59.034410   68.814039  107.755215
H     59.741895   69.001707  106.951484
C     61.176695   66.267018   99.499883
H     62.005201   66.627780   98.894101
H     60.393211   67.025778   99.454724
N     61.069623   66.858051  101.959011
C     61.662725   66.164740  100.909678
C     61.891750   66.756397  103.010559
H     61.767953   67.203183  103.993545
N     62.966639   66.011965  102.681782
H     63.796172   65.847085  103.279292
C     62.845420   65.630974  101.365658
H     63.587333   65.035054  100.858738
Mo    59.103480   67.982326  101.945146
Fe    52.934643   66.129635  104.589199
Fe    54.940795   67.876918  104.679505
Fe    54.371581   66.611375  102.376118
Fe    55.506409   65.350890  104.323684
Fe    57.854341   66.047335  103.284596
Fe    57.244971   68.498050  103.706538
Fe    56.541272   67.532918  101.466224
S     54.584397   66.266742  106.248027
S     53.060394   68.175250  103.532076
S     53.758305   64.545043  103.094699
S     59.201631   67.636184  104.239075
S     57.366234   69.624708  101.812363
S     58.152661   66.056461  101.030883
S     56.200025   69.777078  105.196055
S     57.380913   64.136441  104.410753
S     54.668255   67.086438  100.095791
C     56.076564   66.971156  103.301527
O     60.508429   69.601963  102.234656
O     59.580438   68.880880   99.940471
O     60.235411   70.738420   98.863977
O     60.469670   71.523373  103.883953
O     61.013993   73.537051  103.065748
O     64.696723   68.313480   99.345851
O     64.835622   69.129648  101.425520
C     60.765922   70.543752  101.172884
C     60.127518   70.029982   99.885838
C     60.125523   71.881073  101.566125
C     60.578659   72.362691  102.938666
C     62.287535   70.572845  100.960334
C     62.741351   69.285152  100.278061
C     64.208772   68.901243  100.350668
H     56.661238   69.395150  106.401251
H     62.222734   68.463344  100.774018
H     62.429798   69.276390   99.233692
H     62.565941   71.447418  100.371331
H     62.735204   70.655417  101.946783
H     59.047762   71.703907  101.622106
H     60.314020   72.626641  100.798157
H     60.394663   70.166404  103.070028
H     55.126257   65.874774   99.722302
N     53.508678   68.946898  107.988684
N     54.113328   69.418327  108.772049
H     60.781717   65.337245   99.090514
H     49.267482   64.121722  105.181532
H     51.066317   73.435581  109.043515
H     56.770818   71.566311   97.916723
H     56.135500   61.577676  101.933520
H     58.401717   72.814315  107.929142
H     62.453058   67.419712  108.816260
H     50.074987   68.879261  107.376372
H     59.187104   68.300713  112.041957
H     53.462267   73.483234  102.432327
