# Supplementary material for: A model for dinitrogen binding in the E4 state of nitrogenase
Source: Chem Sci. 2019 Oct 15;10(48):11110–24. doi: 10.1039/c9sc03610e (PMC7069239; doi:10.1039/c9sc03610e)
Supplement: Supplementary file 2 [file SC-010-C9SC03610E-s002.zip › Thorhallsson-xyzfiles/N2bind-models/Model-O-types/Model-O-N2bind-f346.xyz]

148
C     53.474139   72.810850  103.497013
H     53.314655   73.489384  104.339405
C     52.442956   71.667588  103.569874
H     52.584105   71.122717  104.508735
H     51.394219   71.990126  103.532930
H     52.597354   70.940224  102.769228
C     54.879083   72.218367  103.646677
H     55.658575   72.982649  103.740417
H     54.924159   71.626331  104.563649
H     55.145410   71.550822  102.819033
C     56.419853   71.697476   98.881384
H     57.305760   71.781776   99.519919
H     55.880645   72.649737   98.925622
N     55.582569   70.644194   99.432354
H     56.058238   69.937671  100.002059
C     54.274281   70.761270   99.608401
N     53.549491   71.605794   98.857587
H     53.962887   72.180354   98.128431
H     52.627119   71.847584   99.233411
N     53.644764   70.007522  100.522266
H     54.153838   69.532932  101.262095
H     52.647094   70.147829  100.656584
C     59.262514   73.014988  107.366041
H     59.033211   72.813706  106.313919
H     59.512022   74.078032  107.478261
C     60.457384   72.176410  107.804200
O     60.864965   72.146265  108.987531
N     61.063325   71.503546  106.819588
H     60.696202   71.556575  105.871826
H     61.840567   70.839676  107.009468
C     51.165756   72.308277  109.002877
H     51.117667   71.899930  110.020828
H     50.310745   71.901369  108.447635
N     53.460522   71.259687  109.092319
C     52.487119   71.944441  108.387943
C     54.591184   71.212552  108.327658
H     55.491337   70.692650  108.640397
N     54.403527   71.822153  107.176521
H     53.316017   70.792549  109.976389
C     53.102030   72.259320  107.192902
H     52.659753   72.764683  106.348614
C     49.800874   65.031438  104.784233
H     50.219154   64.711643  103.825668
H     49.104328   65.856597  104.607201
S     51.183909   65.551470  105.889977
C     50.282227   69.117198  106.372508
H     51.370757   69.047466  106.291228
H     49.991295   70.126316  106.053514
O     49.643784   68.175872  105.539558
H     50.211798   67.370755  105.554980
C     56.510575   62.426529  101.367686
H     56.562618   63.278923  102.054906
H     57.528610   62.199347  101.051031
N     55.686345   62.748075  100.202985
H     54.668196   62.610662  100.300929
C     56.154467   63.370427   99.124802
N     57.460958   63.549630   98.930619
H     58.149295   63.288128   99.626071
H     57.820936   64.069727   98.129250
N     55.303258   63.871537   98.199412
H     54.358780   63.450272   98.139406
H     55.701767   64.067831   97.287957
C     63.129648   67.310953  107.988441
H     64.133536   67.432572  108.421170
H     63.052466   66.311463  107.551990
C     62.956346   68.398605  106.903547
O     63.005937   69.603431  107.276346
O     62.798483   68.032267  105.700824
C     58.883090   69.232270  111.588548
H     58.201843   69.778399  112.243672
H     59.813838   69.806394  111.526085
C     58.364424   69.028774  110.180087
C     57.084349   68.510393  109.913020
H     56.391300   68.324826  110.732639
C     56.722789   68.159327  108.609145
H     55.749996   67.718283  108.399194
C     57.629297   68.341833  107.563548
H     57.359969   68.041147  106.557254
C     59.235421   69.275766  109.104288
H     60.202499   69.742358  109.286784
C     58.873586   68.927217  107.801517
H     59.552250   69.111839  106.973258
C     61.173402   66.275230   99.499100
H     62.017180   66.624608   98.908013
H     60.392271   67.034072   99.425835
N     61.009371   66.900374  101.949309
C     61.626573   66.195032  100.921535
C     61.812386   66.819699  103.017652
H     61.672330   67.279420  103.992082
N     62.900120   66.079858  102.719523
H     63.720416   65.921808  103.329111
C     62.806015   65.679878  101.406967
H     63.567001   65.089383  100.921403
Mo    59.028992   68.012456  101.927083
Fe    52.937092   65.939791  104.487172
Fe    54.824953   67.834491  104.684239
Fe    54.287060   66.601880  102.351297
Fe    55.476556   65.281640  104.159152
Fe    57.758298   66.095615  103.227968
Fe    57.024164   68.690932  103.826293
Fe    56.529904   67.497075  101.466768
S     54.587720   65.986383  106.057928
S     52.931812   67.969162  103.430031
S     53.672717   64.488738  102.902521
S     59.025064   67.659653  104.202824
S     57.268196   69.586870  101.760876
S     58.164142   66.063627  100.994344
S     57.600169   70.601057  104.890527
S     57.368934   64.150773  104.317934
S     54.700811   66.998528  100.091656
C     55.977889   66.978291  103.287427
O     60.434592   69.630306  102.236618
O     59.560924   68.878111   99.940520
O     60.230126   70.721889   98.851067
O     60.525344   71.547831  103.841164
O     61.038170   73.564445  103.019704
O     64.686355   68.314711   99.351315
O     64.815065   69.116214  101.436654
C     60.736185   70.549040  101.167615
C     60.112160   70.027923   99.879797
C     60.118124   71.903157  101.537549
C     60.603153   72.388950  102.899373
C     62.264186   70.559788  100.976327
C     62.725075   69.283926  100.277464
C     64.193042   68.896886  100.357418
H     56.552928   70.705590  105.727701
H     62.200854   68.453632  100.751933
H     62.425416   69.292443   99.229625
H     62.555582   71.443730  100.406872
H     62.699824   70.624428  101.969377
H     59.037872   71.746334  101.605286
H     60.312921   72.634959  100.757775
H     56.225013   68.169028  105.302745
H     60.359071   70.221797  103.067883
H     55.145900   65.805421   99.656284
H     55.289509   69.166971  103.985111
N     53.523058   69.075073  106.961537
N     54.054441   68.704092  106.057357
H     60.785418   65.341458   99.092155
H     49.239230   64.180990  105.170707
H     51.049144   73.391590  109.032899
H     56.741748   71.495798   97.859730
H     56.132197   61.560036  101.909984
H     58.359945   72.824200  107.946589
H     62.420430   67.429986  108.807531
H     50.053339   68.994858  107.431144
H     59.187365   68.304332  112.072712
H     53.436363   73.423548  102.596323
