# Supplementary material for: A model for dinitrogen binding in the E4 state of nitrogenase
Source: Chem Sci. 2019 Oct 15;10(48):11110–24. doi: 10.1039/c9sc03610e (PMC7069239; doi:10.1039/c9sc03610e)
Supplement: Supplementary file 2 [file SC-010-C9SC03610E-s002.zip › Thorhallsson-xyzfiles/N2bind-models/Model-O-types/Model-O-N2H2bind-H2min-f247.xyz]

146
C     53.563893   72.752957  103.248558
H     53.430060   73.319625  104.173008
C     52.531291   71.613366  103.222612
H     52.768239   70.922823  104.031711
H     51.495002   71.950071  103.363511
H     52.574477   71.049096  102.289337
C     54.988021   72.181060  103.246047
H     55.741393   72.935455  103.510977
H     55.064299   71.382109  103.988893
H     55.268446   71.752099  102.275338
C     56.492495   71.914817   98.939397
H     57.361755   72.143944   99.562878
H     55.878713   72.818722   98.872330
N     55.736354   70.869385   99.601754
H     56.244679   70.245070  100.235538
C     54.419294   70.764930   99.581583
N     53.672828   71.440907   98.691925
H     54.090953   72.082006   98.020751
H     52.710941   71.631415   99.006535
N     53.805498   69.936359  100.445182
H     54.282195   69.631606  101.288170
H     52.792369   69.936280  100.473995
C     59.355299   73.037650  107.384543
H     59.178550   72.866569  106.316396
H     59.605320   74.096637  107.528051
C     60.527017   72.173751  107.846214
O     60.881349   72.106809  109.047470
N     61.156357   71.523814  106.866570
H     60.872265   71.663767  105.891169
H     61.926108   70.852359  107.062520
C     51.238089   72.347359  109.001443
H     51.505073   71.987467  110.003787
H     50.304833   71.866451  108.688418
N     53.669209   72.177556  108.218992
C     52.308194   72.050370  107.995687
C     54.310170   71.918505  107.040028
H     55.390941   71.921671  106.938781
N     53.457765   71.604103  106.095411
H     54.140008   72.585221  109.023864
C     52.216930   71.690521  106.666307
H     51.317652   71.510391  106.091721
C     49.857270   64.956314  104.782583
H     50.323940   64.602236  103.859227
H     49.186713   65.786645  104.543549
S     51.193508   65.468803  105.942375
C     50.225804   68.998228  106.307845
H     51.313450   68.964331  106.160619
H     49.886471   69.976180  105.948164
O     49.578530   68.001297  105.556835
H     50.148342   67.198738  105.625507
C     56.497361   62.456728  101.381392
H     56.575781   63.303950  102.072976
H     57.504983   62.207988  101.045952
N     55.661913   62.795730  100.228480
H     54.647095   62.636032  100.319546
C     56.129130   63.403627   99.137002
N     57.435412   63.605585   98.961750
H     58.115273   63.363556   99.671634
H     57.802035   64.099006   98.146143
N     55.282461   63.856288   98.190321
H     54.344324   63.423690   98.126122
H     55.685725   64.078788   97.287947
C     63.159686   67.304327  108.013890
H     64.160022   67.426341  108.454681
H     63.085598   66.304705  107.576850
C     62.993988   68.393662  106.928162
O     63.070555   69.596332  107.301840
O     62.814306   68.028940  105.729433
C     58.883813   69.217331  111.609110
H     58.168721   69.750139  112.242278
H     59.801075   69.812395  111.559575
C     58.405335   68.972477  110.193086
C     57.191863   68.315891  109.924277
H     56.496065   68.091169  110.730513
C     56.907827   67.866754  108.636305
H     56.002716   67.299234  108.437094
C     57.805122   68.109790  107.595345
H     57.593487   67.723143  106.605692
C     59.264784   69.278016  109.122541
H     60.182287   69.836504  109.305731
C     58.966531   68.850559  107.825301
H     59.645221   69.075073  107.005997
C     61.147011   66.287034   99.541257
H     61.977193   66.652000   98.938050
H     60.364048   67.047976   99.500341
N     61.054793   66.854529  102.013508
C     61.636664   66.173201  100.951153
C     61.897036   66.763013  103.048677
H     61.799917   67.222925  104.029583
N     62.973728   66.028998  102.699822
H     63.811915   65.865516  103.285676
C     62.834105   65.651865  101.385412
H     63.578217   65.074771  100.859794
Mo    59.124237   68.083102  102.070683
Fe    53.073769   66.084787  104.835593
Fe    54.934942   68.059520  105.133962
Fe    54.292658   66.789035  102.693032
Fe    55.554685   65.300372  104.401768
Fe    57.828458   66.124196  103.415831
Fe    57.222602   68.503110  103.875998
Fe    56.492020   67.503817  101.625188
S     54.691796   66.024456  106.380459
S     53.031555   68.228602  103.953473
S     53.771972   64.610142  103.198241
S     59.209495   67.660213  104.349094
S     57.278725   69.580167  101.949540
S     58.164310   66.108394  101.170259
S     56.339090   69.731611  105.388493
S     57.406992   64.130582  104.424933
S     54.605191   66.930423  100.371235
C     56.073300   66.994883  103.515152
O     60.458415   69.499730  102.289197
O     59.472788   68.874599  100.035279
O     60.162147   70.711243   98.954479
O     60.475328   71.757093  104.102827
O     61.131740   73.561846  102.954437
O     64.661061   68.319726   99.348853
O     64.812013   69.113313  101.433609
C     60.705219   70.459226  101.307173
C     60.062924   70.018251   99.984868
C     60.063163   71.795174  101.743356
C     60.606235   72.400453  103.045239
C     62.229165   70.533448  101.056247
C     62.705721   69.295381  100.298524
C     64.175033   68.902522  100.361452
H     55.163855   69.556824  107.883831
H     62.185042   68.444775  100.741277
H     62.406177   69.343293   99.251135
H     62.477537   71.447126  100.512307
H     62.690365   70.571357  102.036914
H     59.005704   71.564606  101.908208
H     60.143462   72.517113  100.929775
H     52.972514   68.130399  107.136689
H     54.976494   65.642168  100.246345
N     53.891578   68.582404  107.024198
N     54.227942   69.153894  108.072423
H     60.757054   65.358787   99.123694
H     49.261129   64.130574  105.170959
H     51.072174   73.423786  109.044401
H     56.840824   71.621878   97.948983
H     56.114869   61.592247  101.924014
H     58.430737   72.841110  107.927336
H     62.444357   67.423127  108.827682
H     50.041316   68.927030  107.379742
H     59.202071   68.296986  112.098747
H     53.480721   73.441906  102.408024
