# Supplementary material for: A model for dinitrogen binding in the E4 state of nitrogenase
Source: Chem Sci. 2019 Oct 15;10(48):11110–24. doi: 10.1039/c9sc03610e (PMC7069239; doi:10.1039/c9sc03610e)
Supplement: Supplementary file 2 [file SC-010-C9SC03610E-s002.zip › Thorhallsson-xyzfiles/N2bind-models/Model-O-types/Model-O-N2bind-f147.xyz]

148
C     53.559408   72.688763  103.290905
H     53.524543   73.256473  104.220605
C     52.493149   71.582377  103.356370
H     52.744721   70.911942  104.182995
H     51.470394   71.947511  103.521535
H     52.485054   70.972129  102.451044
C     54.953966   72.055281  103.178315
H     55.742738   72.730273  103.530387
H     55.005472   71.166392  103.809855
H     55.203129   71.733365  102.159710
C     56.423551   71.846302   98.913788
H     57.288738   72.038951   99.556730
H     55.827062   72.763373   98.870485
N     55.644068   70.790969   99.533118
H     56.149035   70.139927  100.147098
C     54.322599   70.767449   99.587786
N     53.573810   71.512117   98.754720
H     53.994746   72.142146   98.076845
H     52.629742   71.723617   99.103164
N     53.709119   69.967785  100.471521
H     54.224455   69.534835  101.232224
H     52.698114   69.979914  100.531997
C     59.321621   73.074169  107.369614
H     59.109908   72.896700  106.309838
H     59.574836   74.132275  107.513132
C     60.501408   72.217301  107.810626
O     60.895898   72.172895  108.998102
N     61.108842   71.547766  106.825395
H     60.754850   71.620003  105.873268
H     61.873798   70.870002  107.016109
C     51.196942   72.340274  108.948574
H     51.315943   71.921481  109.955959
H     50.289483   71.910732  108.508515
N     53.656307   71.801452  108.624400
C     52.398097   72.038747  108.100189
C     54.540569   71.702004  107.589333
H     55.589886   71.460443  107.729221
N     53.926948   71.851897  106.434976
H     53.888356   71.759786  109.604871
C     52.604396   72.058076  106.736013
H     51.868479   72.215320  105.959868
C     49.807096   65.042933  104.823744
H     50.208678   64.741584  103.852025
H     49.120640   65.882424  104.675842
S     51.216901   65.510865  105.927459
C     50.360055   69.116168  106.434402
H     51.451383   69.050364  106.380943
H     50.075885   70.124936  106.110391
O     49.744186   68.176775  105.584509
H     50.303395   67.365328  105.614368
C     56.515316   62.424053  101.372578
H     56.585848   63.269919  102.066732
H     57.526184   62.192571  101.036650
N     55.675206   62.759859  100.223318
H     54.659839   62.608164  100.323035
C     56.130372   63.395800   99.145967
N     57.432707   63.603033   98.956211
H     58.119522   63.362943   99.660588
H     57.786933   64.125232   98.153376
N     55.268497   63.879127   98.222669
H     54.336223   63.433721   98.149388
H     55.665361   64.118637   97.321145
C     63.169784   67.323289  108.004237
H     64.173924   67.453698  108.434205
H     63.100889   66.323997  107.566287
C     62.981527   68.409837  106.919907
O     63.013836   69.615137  107.292907
O     62.828681   68.041434  105.717187
C     58.946288   69.224805  111.690950
H     58.255652   69.747296  112.356947
H     59.883913   69.791330  111.669750
C     58.451149   69.071860  110.268622
C     57.176791   68.560643  109.966632
H     56.465511   68.362199  110.767126
C     56.843433   68.226276  108.651709
H     55.878328   67.780878  108.420514
C     57.772271   68.424045  107.629975
H     57.527913   68.145030  106.612493
C     59.345993   69.334706  109.216390
H     60.309905   69.796854  109.424465
C     59.012052   69.003328  107.902809
H     59.710146   69.197026  107.093776
C     61.144461   66.281500   99.532048
H     61.979310   66.644155   98.934216
H     60.357807   67.036612   99.477959
N     61.017973   66.880717  101.995117
C     61.618581   66.186968  100.948427
C     61.843399   66.797022  103.045341
H     61.718584   67.249263  104.025811
N     62.928909   66.065456  102.719800
H     63.759861   65.906141  103.316027
C     62.811180   65.675904  101.406256
H     63.565171   65.093352  100.900591
Mo    59.025071   67.972033  102.022287
Fe    52.912490   65.975527  104.490540
Fe    54.886137   67.781025  104.827755
Fe    54.285034   66.616050  102.356392
Fe    55.447957   65.159142  104.152157
Fe    57.770139   66.090308  103.424755
Fe    57.070242   68.655694  103.898260
Fe    56.514382   67.374642  101.581971
S     54.583947   65.911085  106.098776
S     52.999282   68.015442  103.549843
S     53.665931   64.532581  102.839268
S     59.096924   67.706248  104.304428
S     57.219389   69.483027  101.811015
S     58.155219   65.970479  101.202511
S     57.609629   70.630654  105.072129
S     57.383030   64.095319  104.414397
S     54.803196   67.043394  100.124306
C     55.939287   66.870944  103.346373
O     60.428574   69.619332  102.293358
O     59.524817   68.838121  100.025939
O     60.178421   70.667915   98.901313
O     60.536143   71.573309  103.881473
O     61.021406   73.577417  103.012689
O     64.670986   68.320197   99.358131
O     64.807432   69.118627  101.443334
C     60.714232   70.528947  101.213993
C     60.075596   69.987368   99.941165
C     60.086060   71.880131  101.580448
C     60.592879   72.394921  102.923927
C     62.241471   70.550889  101.001436
C     62.706852   69.276646  100.300354
C     64.179311   68.898098  100.368077
H     56.358976   71.078073  105.255533
H     62.192023   68.443238  100.779771
H     62.399508   69.283457   99.254662
H     62.519704   71.435595  100.426309
H     62.690077   70.625453  101.987619
H     59.011536   71.703403  101.682875
H     60.246617   72.603337  100.784492
H     56.279689   68.040074  105.428232
H     60.347990   70.213156  103.116516
H     55.046314   65.788613   99.690336
H     55.397269   69.141316  104.195906
N     53.687106   68.999825  107.219133
N     54.145140   68.626804  106.280246
H     60.757143   65.352316   99.114112
H     49.242332   64.188527  105.196703
H     51.057191   73.419277  109.014074
H     56.776862   71.583030   97.916830
H     56.138968   61.554428  101.911264
H     58.408511   72.870900  107.929059
H     62.461075   67.435077  108.824787
H     50.100411   68.989798  107.485441
H     59.237561   68.274443  112.138207
H     53.458184   73.395166  102.467003
