# Supplementary material for: A model for dinitrogen binding in the E4 state of nitrogenase
Source: Chem Sci. 2019 Oct 15;10(48):11110–24. doi: 10.1039/c9sc03610e (PMC7069239; doi:10.1039/c9sc03610e)
Supplement: Supplementary file 2 [file SC-010-C9SC03610E-s002.zip › Thorhallsson-xyzfiles/N2bind-models/Model-O-types/Model-O-N2bind-f235.xyz]

148
C     53.581394   72.733428  103.357147
H     53.513046   73.346891  104.256251
C     52.526452   71.615857  103.436064
H     52.756832   70.976308  104.293202
H     51.494856   71.972542  103.558019
H     52.556346   70.971689  102.554176
C     54.979503   72.104556  103.332469
H     55.773405   72.837314  103.521602
H     55.052138   71.366451  104.132763
H     55.194063   71.581112  102.392313
C     56.459395   71.586239   98.883125
H     57.362396   71.612853   99.501821
H     55.944572   72.547350   98.992678
N     55.605661   70.524693   99.394521
H     56.058436   69.785544   99.939309
C     54.296242   70.659161   99.560356
N     53.598548   71.546279   98.834234
H     54.023578   72.125013   98.115534
H     52.672694   71.790876   99.204382
N     53.645303   69.890942  100.443578
H     54.136244   69.355690  101.155926
H     52.642790   70.005827  100.548562
C     59.291588   73.018144  107.362935
H     59.073415   72.819364  106.307940
H     59.540886   74.080936  107.478040
C     60.481345   72.176604  107.811433
O     60.877925   72.146659  108.998259
N     61.094941   71.505339  106.831133
H     60.738188   71.565112  105.879790
H     61.868959   70.837832  107.024268
C     51.198024   72.330985  108.972816
H     51.270146   71.921581  109.988242
H     50.309027   71.898835  108.498160
N     53.619419   71.606670  108.814733
C     52.451504   72.026377  108.202850
C     54.604259   71.556667  107.871873
H     55.607050   71.202781  108.088352
N     54.143751   71.924260  106.694960
H     53.698275   71.309315  109.775158
C     52.814747   72.210959  106.884132
H     52.191172   72.549560  106.069969
C     49.843690   65.032257  104.812853
H     50.257849   64.716658  103.850583
H     49.158948   65.869287  104.644351
S     51.238891   65.516858  105.925768
C     50.349935   69.114195  106.420604
H     51.441769   69.056787  106.363953
H     50.056284   70.119531  106.092526
O     49.739275   68.164644  105.578560
H     50.306576   67.357991  105.610685
C     56.505480   62.422901  101.355625
H     56.551570   63.280360  102.036795
H     57.525600   62.196726  101.044603
N     55.683852   62.730207  100.185109
H     54.666539   62.583081  100.280696
C     56.150647   63.346570   99.101827
N     57.456623   63.548402   98.920962
H     58.142334   63.290718   99.619952
H     57.816495   64.060632   98.114701
N     55.303523   63.816658   98.160910
H     54.354475   63.406356   98.109678
H     55.702603   64.017713   97.251307
C     63.152504   67.308180  107.990607
H     64.158803   67.429355  108.417753
H     63.072658   66.309281  107.553590
C     62.972356   68.396780  106.907525
O     63.026663   69.601243  107.281137
O     62.803637   68.032776  105.705596
C     58.925543   69.230367  111.665850
H     58.247922   69.761123  112.338071
H     59.862071   69.796867  111.618480
C     58.401080   69.060306  110.256072
C     57.109173   68.575292  109.987280
H     56.409087   68.409717  110.805091
C     56.745107   68.219233  108.685740
H     55.766226   67.791670  108.479357
C     57.660578   68.368920  107.643485
H     57.393367   68.062482  106.639236
C     59.281112   69.281901  109.181839
H     60.257457   69.728549  109.364298
C     58.917053   68.929376  107.881649
H     59.603655   69.090880  107.055187
C     61.145193   66.283007   99.495890
H     61.979569   66.645180   98.897804
H     60.355517   67.033822   99.433716
N     61.007024   66.899263  101.951839
C     61.613816   66.199779  100.913404
C     61.826592   66.818529  103.007734
H     61.698709   67.273694  103.986179
N     62.913377   66.084251  102.692161
H     63.739384   65.922459  103.294137
C     62.802127   65.687225  101.380407
H     63.558398   65.101813  100.881234
Mo    59.004258   68.001556  101.974990
Fe    52.959536   65.985102  104.491725
Fe    54.906108   67.791404  104.776258
Fe    54.287678   66.591686  102.321948
Fe    55.444097   65.183956  104.171240
Fe    57.726939   66.057788  103.282311
Fe    57.070033   68.570539  103.788715
Fe    56.493070   67.452605  101.489302
S     54.618322   65.969907  106.116715
S     53.018315   68.016404  103.517376
S     53.649521   64.501456  102.865074
S     59.059263   67.607271  104.228060
S     57.226666   69.541044  101.789950
S     58.142375   66.048012  101.051968
S     57.679162   70.434182  104.969065
S     57.385027   64.118784  104.357973
S     54.751848   66.922187  100.082693
C     55.980240   66.927208  103.317456
O     60.418464   69.628568  102.277665
O     59.534769   68.865404   99.990052
O     60.214852   70.695977   98.884966
O     60.533427   71.568766  103.870542
O     61.025183   73.578515  103.021396
O     64.675910   68.322050   99.354035
O     64.809495   69.117863  101.440799
C     60.721958   70.540073  101.202376
C     60.094407   70.011520   99.919231
C     60.102237   71.895136  101.566879
C     60.597162   72.398654  102.918840
C     62.250413   70.553956  101.002605
C     62.714109   69.285844  100.290354
C     64.184094   68.900786  100.363052
H     56.478399   70.793493  105.452471
H     62.193863   68.449137  100.757614
H     62.412085   69.304009   99.243395
H     62.536816   71.443808  100.439520
H     62.692071   70.612703  101.992843
H     59.024574   71.730069  101.653814
H     60.281789   72.621510  100.778300
H     56.391841   68.107891  105.270891
H     60.348075   70.224139  103.103260
H     55.170286   65.690237   99.736877
H     55.503939   69.135039  104.044115
N     53.668125   69.053963  107.112271
N     54.173853   68.690515  106.191921
H     60.763134   65.347547   99.087217
H     49.270562   64.184283  105.187729
H     51.059299   73.410948  109.022835
H     56.753076   71.434004   97.844548
H     56.127789   61.558227  101.901295
H     58.384237   72.827958  107.936180
H     62.447451   67.427534  108.813239
H     50.095015   68.989643  107.473016
H     59.223792   68.286385  112.121934
H     53.492371   73.405249  102.503450
