# Supplementary material for: A model for dinitrogen binding in the E4 state of nitrogenase
Source: Chem Sci. 2019 Oct 15;10(48):11110–24. doi: 10.1039/c9sc03610e (PMC7069239; doi:10.1039/c9sc03610e)
Supplement: Supplementary file 2 [file SC-010-C9SC03610E-s002.zip › Thorhallsson-xyzfiles/N2bind-models/Model-O-types/Model-O-N2proxyHbind-H2min-f346.xyz]

146
C     53.520210   72.727843  103.233970
H     53.418960   73.293878  104.163908
C     52.462657   71.610059  103.219378
H     52.677859   70.921757  104.036985
H     51.431180   71.964725  103.347340
H     52.508169   71.024680  102.298773
C     54.925255   72.114965  103.192720
H     55.706732   72.829098  103.482776
H     54.966158   71.292587  103.906976
H     55.184695   71.709855  102.207487
C     56.517897   71.825621   98.970362
H     57.394661   72.027926   99.592478
H     55.908912   72.735550   98.940402
N     55.760375   70.762596   99.608695
H     56.267764   70.130401  100.234995
C     54.441251   70.669393   99.588418
N     53.704919   71.364263   98.703210
H     54.134547   72.010025   98.044856
H     52.746975   71.572725   99.021790
N     53.815506   69.843236  100.443233
H     54.280024   69.490986  101.275563
H     52.803470   69.810754  100.444698
C     59.353587   72.966566  107.392399
H     59.172373   72.788930  106.325915
H     59.620810   74.023533  107.522305
C     60.513000   72.087130  107.859772
O     60.854872   72.006164  109.063416
N     61.141608   71.439394  106.878269
H     60.871705   71.603060  105.902435
H     61.926641   70.782282  107.069338
C     51.197939   72.362466  109.026736
H     51.453804   72.005347  110.032550
H     50.267795   71.883116  108.703022
N     53.636943   72.187566  108.287238
C     52.278957   72.062479  108.040541
C     54.301372   71.894834  107.139572
H     55.382100   71.872099  107.062182
N     53.460960   71.558749  106.181601
H     54.096998   72.609608  109.091128
C     52.203939   71.678151  106.721786
H     51.316671   71.478952  106.136347
C     49.924351   64.945610  104.784999
H     50.393947   64.575106  103.869201
H     49.257431   65.772761  104.524475
S     51.257765   65.480583  105.949433
C     50.248766   68.952610  106.314238
H     51.334300   68.864693  106.193095
H     49.944981   69.935592  105.937201
O     49.574391   67.968046  105.569292
H     50.125898   67.154194  105.656499
C     56.498082   62.462698  101.367883
H     56.585649   63.312894  102.055159
H     57.501989   62.206233  101.026615
N     55.661553   62.797079  100.214070
H     54.648719   62.622764  100.296834
C     56.132661   63.409312   99.126109
N     57.435535   63.658272   98.986615
H     58.084070   63.516735   99.750370
H     57.809476   64.149889   98.173277
N     55.295987   63.817164   98.152626
H     54.364491   63.373076   98.080267
H     55.708744   64.060933   97.260620
C     63.174059   67.292502  108.013292
H     64.168203   67.422767  108.464578
H     63.106908   66.290628  107.580589
C     63.008020   68.379976  106.926166
O     63.113378   69.581616  107.297746
O     62.790070   68.020628  105.732801
C     58.825290   69.225496  111.516772
H     58.127852   69.777568  112.152233
H     59.737040   69.822288  111.415247
C     58.298706   68.935469  110.126971
C     57.024787   68.380556  109.912730
H     56.332733   68.270357  110.745846
C     56.669345   67.887610  108.658250
H     55.698698   67.426677  108.491706
C     57.579795   67.963268  107.602268
H     57.321002   67.508199  106.647009
C     59.156658   69.111522  109.027775
H     60.113339   69.614756  109.162903
C     58.806840   68.615901  107.769087
H     59.491632   68.726671  106.930285
C     61.199427   66.272384   99.511667
H     62.021944   66.640513   98.901815
H     60.416814   67.032821   99.481895
N     61.151519   66.854213  101.978892
C     61.704704   66.153688  100.914757
C     61.996564   66.742718  103.009028
H     61.914665   67.204035  103.990659
N     63.048183   65.976430  102.655948
H     63.882873   65.797715  103.243190
C     62.888905   65.599872  101.343036
H     63.606500   64.994170  100.814206
Mo    59.234708   68.061623  102.054007
Fe    53.020459   66.072273  104.647606
Fe    55.027445   67.883268  105.115169
Fe    54.426350   66.757425  102.586536
Fe    55.590544   65.344538  104.373632
Fe    57.900785   66.119001  103.380413
Fe    57.376882   68.588324  103.926011
Fe    56.694989   67.519549  101.699288
S     54.676496   65.966155  106.302047
S     53.152985   68.195852  103.691418
S     53.768492   64.634965  103.080415
S     59.318374   67.622885  104.338570
S     57.421557   69.624366  101.964266
S     58.309991   66.089648  101.142381
S     56.382718   70.013119  105.357469
S     57.435749   64.124565  104.369621
S     54.926938   66.893076  100.292446
C     56.180956   67.061518  103.542387
O     60.556653   69.507947  102.274483
O     59.572325   68.858486  100.026186
O     60.189490   70.722789   98.951023
O     60.478620   71.766146  104.106305
O     61.145912   73.573550  102.968756
O     64.689236   68.324945   99.334467
O     64.846357   69.124075  101.417690
C     60.762846   70.476789  101.300278
C     60.120482   70.023485   99.979887
C     60.106609   71.806218  101.737913
C     60.625436   72.408844  103.049576
C     62.282066   70.566828  101.031161
C     62.748471   69.324467  100.275691
C     64.209792   68.916172  100.344531
H     57.015669   69.650425  106.485109
H     62.217531   68.479933  100.718689
H     62.452154   69.372142   99.227539
H     62.523152   71.479135  100.481984
H     62.748387   70.605351  102.009690
H     59.049872   71.564546  101.887936
H     60.189441   72.534775  100.930351
H     53.695911   69.777010  106.144321
H     55.349844   65.624632  100.175787
N     53.914889   68.854712  106.628615
N     53.571304   68.686197  107.742274
H     60.799078   65.346652   99.098378
H     49.316325   64.128888  105.174019
H     51.047906   73.441709  109.054857
H     56.856799   71.563961   97.967991
H     56.112934   61.604258  101.918164
H     58.427688   72.790759  107.940002
H     62.449193   67.414023  108.818195
H     50.054431   68.902479  107.385587
H     59.155972   68.322968  112.030737
H     53.447390   73.426233  102.400294
