# Supplementary material for: A model for dinitrogen binding in the E4 state of nitrogenase
Source: Chem Sci. 2019 Oct 15;10(48):11110–24. doi: 10.1039/c9sc03610e (PMC7069239; doi:10.1039/c9sc03610e)
Supplement: Supplementary file 2 [file SC-010-C9SC03610E-s002.zip › Thorhallsson-xyzfiles/N2bind-models/Model-O-types/Model-O-N2H2bind-H2min-f346.xyz]

146
C     53.571728   72.727439  103.227251
H     53.433098   73.285458  104.155346
C     52.550670   71.577397  103.199116
H     52.796487   70.887590  104.007081
H     51.512289   71.905923  103.344622
H     52.596821   71.016099  102.264018
C     55.000659   72.169319  103.220662
H     55.747788   72.930971  103.482664
H     55.086843   71.372378  103.964641
H     55.281609   71.741037  102.249895
C     56.534682   71.849046   98.960887
H     57.415805   72.045714   99.578479
H     55.932465   72.763437   98.929752
N     55.772637   70.793414   99.603013
H     56.273210   70.176268  100.249715
C     54.454792   70.701647   99.572935
N     53.722870   71.393045   98.682443
H     54.151226   72.041472   98.025413
H     52.759973   71.589782   98.990618
N     53.823342   69.870179  100.421880
H     54.285949   69.560937  101.271510
H     52.810271   69.892978  100.447014
C     59.359694   73.029335  107.387977
H     59.186999   72.865821  106.317950
H     59.617617   74.085689  107.537370
C     60.522169   72.153171  107.850760
O     60.872642   72.080033  109.052762
N     61.147084   71.499370  106.870867
H     60.869851   71.648423  105.894635
H     61.919522   70.830761  107.066190
C     51.220103   72.351591  109.009256
H     51.491656   71.993694  110.011076
H     50.284087   71.872690  108.701422
N     53.646469   72.177786  108.223206
C     52.285030   72.058113  107.999128
C     54.283597   71.944350  107.038112
H     55.363803   71.947822  106.937256
N     53.428785   71.651727  106.087985
H     54.119808   72.572857  109.032556
C     52.189549   71.728730  106.662810
H     51.288193   71.561329  106.087251
C     49.875871   64.971135  104.825049
H     50.331187   64.627640  103.892075
H     49.207380   65.807950  104.603742
S     51.231784   65.463501  105.985300
C     50.228090   69.010766  106.321176
H     51.316302   69.004057  106.183372
H     49.872155   69.981607  105.958697
O     49.605847   68.000833  105.566962
H     50.176242   67.201742  105.656330
C     56.502546   62.451698  101.367175
H     56.582627   63.303083  102.053839
H     57.509853   62.202276  101.031510
N     55.666972   62.781120  100.211545
H     54.653630   62.610589  100.297377
C     56.133772   63.403194   99.127618
N     57.436920   63.639821   98.975237
H     58.105578   63.429243   99.705153
H     57.807165   64.139963   98.165034
N     55.291131   63.837330   98.169565
H     54.355886   63.399825   98.101465
H     55.699087   64.070383   97.272111
C     63.150545   67.299433  108.010661
H     64.147528   67.422409  108.458446
H     63.078881   66.299395  107.574123
C     62.990919   68.389266  106.925424
O     63.081624   69.590902  107.298510
O     62.798776   68.026963  105.727601
C     58.849709   69.224589  111.591430
H     58.144333   69.760416  112.232556
H     59.764435   69.821407  111.522249
C     58.349564   68.968863  110.184827
C     57.118333   68.337624  109.935322
H     56.426360   68.142753  110.752752
C     56.815025   67.868364  108.658148
H     55.892636   67.322592  108.473971
C     57.716224   68.062994  107.610281
H     57.492527   67.654651  106.631800
C     59.206974   69.237250  109.102879
H     60.134946   69.783801  109.269923
C     58.893170   68.786180  107.818127
H     59.571852   68.980343  106.990950
C     61.163569   66.288394   99.549252
H     61.995235   66.650471   98.946696
H     60.382204   67.050680   99.508872
N     61.075217   66.851500  102.025499
C     61.652671   66.170911  100.959565
C     61.916435   66.750831  103.060158
H     61.823954   67.208580  104.042569
N     62.988781   66.012184  102.708591
H     63.826566   65.845254  103.294207
C     62.846980   65.641462  101.392480
H     63.587025   65.061190  100.864938
Mo    59.162420   68.086227  102.088790
Fe    52.985542   65.957356  104.638502
Fe    54.966727   67.922361  105.115617
Fe    54.340307   66.746341  102.580246
Fe    55.545380   65.322069  104.344179
Fe    57.836165   66.180907  103.420270
Fe    57.287313   68.671522  103.972493
Fe    56.612907   67.576353  101.746323
S     54.655310   65.897889  106.276219
S     53.078678   68.105230  103.758455
S     53.758005   64.589616  103.031435
S     59.232164   67.700980  104.386769
S     57.362749   69.676968  102.009122
S     58.209849   66.126195  101.186447
S     56.223278   69.732783  105.467264
S     57.400612   64.151850  104.359554
S     54.866458   66.922212  100.304737
C     56.095304   67.111174  103.596489
O     60.511432   69.506011  102.287071
O     59.501412   68.872651  100.051636
O     60.173292   70.708816   98.958512
O     60.479363   71.765099  104.102669
O     61.140767   73.575925  102.966387
O     64.673802   68.320256   99.343613
O     64.833196   69.118771  101.426105
C     60.735443   70.469439  101.309845
C     60.084589   70.020223   99.993375
C     60.095504   71.809435  101.738514
C     60.620949   72.411157  103.047479
C     62.256576   70.548289  101.044415
C     62.725735   69.302092  100.297002
C     64.192385   68.905860  100.356625
H     55.033105   69.493050  107.648569
H     62.204907   68.457847  100.752565
H     62.420318   69.338861   99.250942
H     62.499824   71.456951  100.490038
H     62.722820   70.595487  102.022575
H     59.034906   71.587504  101.888387
H     60.189554   72.531584  100.926602
H     52.962238   68.008737  106.688666
H     55.345257   65.675137  100.171411
N     53.882663   68.466931  106.678808
N     54.086451   69.083048  107.737807
H     60.770144   65.362378   99.129991
H     49.277375   64.141372  105.201033
H     51.061668   73.429310  109.047823
H     56.867521   71.580113   97.958410
H     56.121536   61.589777  101.914890
H     58.431606   72.837270  107.926336
H     62.429481   67.419363  108.819209
H     50.040527   68.933901  107.392147
H     59.177040   68.308907  112.083821
H     53.481353   73.421264  102.391484
