# Supplementary material for: A model for dinitrogen binding in the E4 state of nitrogenase
Source: Chem Sci. 2019 Oct 15;10(48):11110–24. doi: 10.1039/c9sc03610e (PMC7069239; doi:10.1039/c9sc03610e)
Supplement: Supplementary file 2 [file SC-010-C9SC03610E-s002.zip › Thorhallsson-xyzfiles/N2bind-models/Model-O-types/Model-O-N2bind-f247.xyz]

148
C     53.535145   72.767058  103.408594
H     53.430676   73.404911  104.289262
C     52.486845   71.641089  103.476066
H     52.704596   71.005013  104.339041
H     51.449820   71.989448  103.575302
H     52.538565   70.992094  102.598721
C     54.938620   72.152097  103.450240
H     55.722742   72.902038  103.607137
H     55.007587   71.468357  104.297853
H     55.177489   71.578085  102.546684
C     56.429150   71.771453   98.903599
H     57.306654   71.922096   99.541283
H     55.850765   72.701405   98.903155
N     55.636481   70.707319   99.494262
H     56.133050   70.043677  100.099971
C     54.316994   70.737891   99.605358
N     53.571571   71.521197   98.806657
H     53.990650   72.133602   98.112575
H     52.637418   71.745803   99.171433
N     53.702225   69.958288  100.505722
H     54.217217   69.487955  101.245098
H     52.693196   70.003820  100.592230
C     59.288956   73.050236  107.363024
H     59.066039   72.856781  106.308123
H     59.533508   74.112930  107.487067
C     60.483482   72.211783  107.801167
O     60.886194   72.178348  108.986285
N     61.094948   71.545490  106.815876
H     60.725901   71.595396  105.868188
H     61.863253   70.872255  107.008292
C     51.170912   72.329989  108.987699
H     51.217967   71.921947  110.005473
H     50.285414   71.907090  108.498246
N     53.580081   71.574428  108.891492
C     52.435617   72.008026  108.247515
C     54.592935   71.524228  107.978900
H     55.587661   71.167731  108.226080
N     54.171077   71.902513  106.791696
H     53.625045   71.278382  109.854763
C     52.838849   72.196938  106.941572
H     52.240881   72.547874  106.113391
C     49.781500   65.032699  104.774881
H     50.195832   64.713847  103.814531
H     49.087488   65.861323  104.603975
S     51.167113   65.540156  105.872350
C     50.343015   69.124782  106.420345
H     51.433355   69.044569  106.357447
H     50.070451   70.139719  106.104020
O     49.707973   68.197927  105.571152
H     50.268208   67.385894  105.576038
C     56.496058   62.432011  101.357936
H     56.571802   63.289316  102.036508
H     57.505166   62.182343  101.029695
N     55.664010   62.754643  100.199463
H     54.647352   62.610288  100.298986
C     56.129933   63.370776   99.114615
N     57.436168   63.566526   98.930643
H     58.117736   63.330860   99.641043
H     57.796512   64.077872   98.123611
N     55.280464   63.841417   98.176700
H     54.337139   63.418882   98.116618
H     55.680185   64.060893   97.271720
C     63.158534   67.318157  107.996883
H     64.165274   67.445644  108.421389
H     63.084704   66.319192  107.558779
C     62.967358   68.406175  106.913944
O     63.001036   69.610844  107.288762
O     62.811385   68.039260  105.711243
C     58.946291   69.227076  111.671365
H     58.255455   69.753943  112.333095
H     59.884009   69.793241  111.648374
C     58.452845   69.070346  110.248667
C     57.177343   68.559847  109.948011
H     56.467733   68.359683  110.749543
C     56.843034   68.226784  108.633081
H     55.877301   67.782869  108.401773
C     57.772011   68.423821  107.610612
H     57.529351   68.139029  106.593965
C     59.345624   69.336350  109.195438
H     60.309245   69.799443  109.402338
C     59.010561   69.006288  107.880810
H     59.705662   69.200300  107.068891
C     61.138670   66.277070   99.495145
H     61.969534   66.643030   98.894275
H     60.347756   67.027376   99.439464
N     61.016351   66.884727  101.952670
C     61.616879   66.188170  100.909287
C     61.844044   66.806414  103.002259
H     61.723086   67.261739  103.981637
N     62.929848   66.074240  102.678508
H     63.759698   65.914091  103.276183
C     62.809829   65.678047  101.367248
H     63.562891   65.093836  100.862269
Mo    59.010175   67.971842  101.981682
Fe    53.014092   65.998682  104.618396
Fe    54.939268   67.797493  104.809805
Fe    54.247942   66.574874  102.402814
Fe    55.485131   65.197699  104.175416
Fe    57.740405   66.070352  103.328494
Fe    57.135211   68.636126  103.889169
Fe    56.487962   67.374648  101.509116
S     54.649377   65.942796  106.135338
S     53.045077   68.070347  103.576504
S     53.693645   64.464324  102.992880
S     59.100055   67.609393  104.249807
S     57.221089   69.492147  101.807460
S     58.159685   65.989577  101.113294
S     57.652295   70.609058  104.923565
S     57.384737   64.117227  104.385473
S     54.706014   66.964400  100.091704
C     55.955454   66.924246  103.332115
O     60.413458   69.611730  102.270866
O     59.518285   68.844001   99.994521
O     60.190063   70.674255   98.881403
O     60.525746   71.550123  103.861115
O     61.026061   73.558461  103.013142
O     64.675548   68.317752   99.355229
O     64.800850   69.113211  101.442467
C     60.709205   70.524173  101.195912
C     60.075783   69.991364   99.917568
C     60.087987   71.879231  101.560711
C     60.590406   72.381441  102.910234
C     62.237788   70.544646  100.993242
C     62.708149   69.277111  100.284519
C     64.179176   68.895630  100.362579
H     56.591837   70.702609  105.743899
H     62.189036   68.440285  100.752710
H     62.408579   69.291329   99.236719
H     62.520352   71.433908  100.427334
H     62.680538   70.608914  101.983049
H     59.010516   71.712299  101.649267
H     60.265534   72.605163  100.771090
H     56.387656   68.180331  105.350452
H     60.342824   70.206109  103.097628
H     55.038255   65.705960   99.748236
H     55.473801   69.120838  104.102121
N     53.678263   69.015764  107.171515
N     54.184284   68.686982  106.238591
H     60.755788   65.342928   99.084236
H     49.223034   64.182250  105.165931
H     51.046206   73.412050  109.028437
H     56.765863   71.540211   97.893046
H     56.109151   61.577030  101.912353
H     58.384187   72.850342  107.937046
H     62.454488   67.431720  108.821194
H     50.088911   68.997035  107.472571
H     59.235511   68.279178  112.125135
H     53.465040   73.416713  102.536183
