# Supplementary material for: A model for dinitrogen binding in the E4 state of nitrogenase
Source: Chem Sci. 2019 Oct 15;10(48):11110–24. doi: 10.1039/c9sc03610e (PMC7069239; doi:10.1039/c9sc03610e)
Supplement: Supplementary file 2 [file SC-010-C9SC03610E-s002.zip › Thorhallsson-xyzfiles/N2bind-models/Model-O-types/Model-O-N2H2bind-H2min-f147.xyz]

146
C     53.563642   72.733170  103.239145
H     53.419795   73.292029  104.166008
C     52.544967   71.580131  103.211761
H     52.799160   70.887127  104.014519
H     51.507836   71.907031  103.368999
H     52.580254   71.026073  102.272137
C     54.996924   72.184854  103.238539
H     55.735289   72.951224  103.511269
H     55.087221   71.382103  103.976752
H     55.290549   71.770314  102.265498
C     56.513647   71.984396   98.944618
H     57.380989   72.246615   99.557273
H     55.885322   72.875874   98.850163
N     55.779867   70.949204   99.643397
H     56.300742   70.353912  100.298058
C     54.471216   70.785811   99.590870
N     53.717599   71.403333   98.664062
H     54.126814   72.060903   98.002846
H     52.748362   71.577846   98.966214
N     53.874058   69.949726  100.461184
H     54.348784   69.701167  101.323340
H     52.861310   69.923165  100.480827
C     59.356552   73.025888  107.386386
H     59.181405   72.854430  106.318033
H     59.609486   74.084419  107.528906
C     60.525464   72.159348  107.850775
O     60.879505   72.093921  109.052050
N     61.153023   71.505993  106.872235
H     60.869242   71.645246  105.896728
H     61.925538   70.837760  107.067957
C     51.227342   72.350291  109.014630
H     51.501208   71.995499  110.016848
H     50.291797   71.868679  108.709511
N     53.652883   72.165926  108.218304
C     52.289390   72.055766  108.001465
C     54.281960   71.930064  107.028982
H     55.361706   71.920762  106.920406
N     53.419110   71.648598  106.082786
H     54.132248   72.553621  109.027433
C     52.184258   71.732413  106.664644
H     51.277943   71.573272  106.094444
C     49.881193   64.970963  104.824983
H     50.321135   64.631552  103.882896
H     49.216476   65.814061  104.616598
S     51.252132   65.441611  105.979792
C     50.241208   69.010388  106.325073
H     51.330376   69.009616  106.196106
H     49.881934   69.979051  105.960349
O     49.628945   67.996242  105.567135
H     50.208851   67.204009  105.648311
C     56.500994   62.429004  101.374995
H     56.567789   63.273570  102.070996
H     57.513638   62.197826  101.043678
N     55.666723   62.765579  100.220778
H     54.651553   62.609489  100.312258
C     56.130314   63.393713   99.139911
N     57.434296   63.603611   98.963132
H     58.118686   63.349911   99.664804
H     57.797120   64.109334   98.153084
N     55.277366   63.864111   98.204844
H     54.343122   63.423302   98.133987
H     55.678528   64.096643   97.303640
C     63.157048   67.301554  108.011583
H     64.155649   67.423203  108.456320
H     63.082887   66.301070  107.576566
C     62.997152   68.389205  106.923500
O     63.084703   69.592007  107.294338
O     62.809880   68.023563  105.726101
C     58.855574   69.220785  111.586614
H     58.146216   69.756770  112.223465
H     59.771110   69.817462  111.525082
C     58.365747   68.969589  110.175371
C     57.138276   68.335906  109.913722
H     56.444205   68.128045  110.726351
C     56.839312   67.886419  108.628364
H     55.919366   67.340300  108.433146
C     57.741331   68.101768  107.584747
H     57.519878   67.713486  106.597876
C     59.227594   69.251902  109.100419
H     60.154969   69.795642  109.278677
C     58.918337   68.820305  107.807666
H     59.599372   69.026263  106.985212
C     61.149405   66.277139   99.540476
H     61.977502   66.644663   98.936185
H     60.365830   67.037758   99.505202
N     61.060617   66.828913  102.015490
C     61.643405   66.156302  100.948320
C     61.904290   66.735023  103.049124
H     61.806698   67.190878  104.032016
N     62.982831   66.006711  102.694832
H     63.822030   65.844599  103.280029
C     62.842713   65.635882  101.378446
H     63.586513   65.062388  100.848866
Mo    59.139280   68.054301  102.067271
Fe    52.970873   65.992616  104.597657
Fe    54.945204   67.889200  105.013807
Fe    54.316761   66.732358  102.528724
Fe    55.516970   65.220791  104.255586
Fe    57.825382   66.108219  103.418792
Fe    57.231565   68.533209  103.886198
Fe    56.537150   67.496898  101.634589
S     54.645156   65.885951  106.216076
S     53.004860   68.070958  103.767802
S     53.740518   64.621491  102.919613
S     59.212347   67.644996  104.347523
S     57.303142   69.587563  101.948492
S     58.168319   66.074911  101.181266
S     56.223333   69.680522  105.385466
S     57.408805   64.102924  104.398328
S     54.722300   67.021217  100.224335
C     56.010333   66.996422  103.500363
O     60.473398   69.474826  102.280483
O     59.481652   68.857519  100.027611
O     60.167484   70.699690   98.952226
O     60.468790   71.741636  104.103242
O     61.138453   73.541025  102.953765
O     64.667526   68.314861   99.345137
O     64.821465   69.112549  101.427961
C     60.710262   70.441581  101.304726
C     60.068207   70.002281   99.980764
C     60.066182   71.776860  101.742659
C     60.607303   72.382188  103.044722
C     62.233034   70.522268  101.051122
C     62.711927   69.282406  100.298934
C     64.182176   68.896822  100.358404
H     55.088829   69.476320  107.535507
H     62.196713   68.432449  100.749734
H     62.407769   69.321699   99.252553
H     62.476053   71.434532  100.502438
H     62.696223   70.566203  102.030743
H     59.008849   71.544591  101.905119
H     60.147283   72.499350  100.929494
H     52.997313   67.984537  106.636732
H     55.077278   65.736112  100.043276
N     53.920026   68.439469  106.606687
N     54.139568   69.075261  107.651208
H     60.757482   65.350973   99.120143
H     49.282059   64.141176  105.199897
H     51.065959   73.427668  109.050431
H     56.863828   71.665108   97.963040
H     56.127603   61.556330  101.910799
H     58.430386   72.832702  107.927646
H     62.438585   67.423312  108.822172
H     50.048432   68.932008  107.395008
H     59.179858   68.304879  112.080601
H     53.472695   73.425174  102.401932
