# Supplementary material for: A model for dinitrogen binding in the E4 state of nitrogenase
Source: Chem Sci. 2019 Oct 15;10(48):11110–24. doi: 10.1039/c9sc03610e (PMC7069239; doi:10.1039/c9sc03610e)
Supplement: Supplementary file 2 [file SC-010-C9SC03610E-s002.zip › Thorhallsson-xyzfiles/N2bind-models/Model-O-types/Model-O-N2H2bind-H2min-f235.xyz]

146
C     53.572146   72.748031  103.262164
H     53.430289   73.315261  104.184762
C     52.553438   71.594674  103.242464
H     52.813957   70.897309  104.039649
H     51.517931   71.922116  103.408303
H     52.580186   71.043384  102.301125
C     55.005550   72.199000  103.261665
H     55.745642   72.966064  103.527067
H     55.092528   71.401465  104.005076
H     55.295518   71.773785  102.292096
C     56.501265   71.958358   98.936268
H     57.369921   72.206742   99.553043
H     55.879717   72.855567   98.851818
N     55.757972   70.920868   99.622198
H     56.274592   70.316802  100.272233
C     54.444458   70.791651   99.592037
N     53.691930   71.432241   98.680391
H     54.104992   72.076241   98.008556
H     52.727160   71.616152   98.989112
N     53.839611   69.970391  100.469489
H     54.322668   69.693716  101.318161
H     52.826653   69.961762  100.498968
C     59.354081   73.036030  107.383217
H     59.176422   72.861513  106.315715
H     59.600661   74.096354  107.522934
C     60.530373   72.178056  107.844247
O     60.886538   72.113225  109.044724
N     61.162077   71.531550  106.863598
H     60.876033   71.668371  105.887851
H     61.933355   70.862295  107.059346
C     51.234437   72.346801  109.009512
H     51.496303   71.988645  110.013617
H     50.301980   71.866385  108.693258
N     53.670961   72.139834  108.254721
C     52.309958   72.047575  108.010774
C     54.321206   71.889733  107.078180
H     55.403176   71.876233  106.990484
N     53.473405   71.611588  106.117553
H     54.136290   72.539319  109.066231
C     52.227618   71.714611  106.674766
H     51.331501   71.558126  106.088150
C     49.852084   64.969579  104.834357
H     50.285765   64.638184  103.886328
H     49.183160   65.812323  104.637669
S     51.233779   65.432816  105.978247
C     50.242247   69.007540  106.309588
H     51.330354   68.999266  106.173140
H     49.884176   69.978015  105.947425
O     49.620675   67.995417  105.555045
H     50.202837   67.204137  105.628452
C     56.501676   62.417273  101.384088
H     56.552970   63.259265  102.084366
H     57.519506   62.197110  101.061318
N     55.674029   62.752529  100.224985
H     54.657302   62.605543  100.318482
C     56.138344   63.387277   99.149485
N     57.443100   63.587488   98.965052
H     58.132154   63.318568   99.656638
H     57.803463   64.101122   98.159097
N     55.283589   63.875982   98.223565
H     54.348690   63.436173   98.150649
H     55.683520   64.106376   97.321010
C     63.164669   67.309366  108.013952
H     64.164426   67.436780  108.454327
H     63.093993   66.308341  107.579761
C     62.993168   68.395787  106.925994
O     63.076417   69.599100  107.295524
O     62.800723   68.028584  105.729327
C     58.871451   69.219314  111.602855
H     58.154450   69.748472  112.236818
H     59.789794   69.813707  111.564053
C     58.401729   68.990972  110.181030
C     57.175768   68.365653  109.890977
H     56.470898   68.143309  110.690344
C     56.891174   67.945801  108.592287
H     55.974106   67.403193  108.373736
C     57.810529   68.176667  107.566989
H     57.602202   67.809391  106.570181
C     59.279298   69.291104  109.124515
H     60.204877   69.829980  109.324157
C     58.987528   68.883505  107.819316
H     59.683886   69.098362  107.012336
C     61.164186   66.273005   99.535497
H     62.000672   66.631300   98.938091
H     60.386089   67.038596   99.486409
N     61.051721   66.841095  102.006186
C     61.643990   66.160925  100.949096
C     61.885184   66.754677  103.048587
H     61.779489   67.216216  104.027711
N     62.967999   66.025434  102.709029
H     63.803128   65.865320  103.300050
C     62.840015   65.645631  101.394088
H     63.590044   65.070290  100.875479
Mo    59.122211   68.056948  102.041742
Fe    52.926611   65.980979  104.576621
Fe    54.903564   67.813978  105.067797
Fe    54.311065   66.719714  102.513134
Fe    55.523603   65.236209  104.285388
Fe    57.844253   65.985431  103.358480
Fe    57.140593   68.461199  103.794276
Fe    56.581124   67.492298  101.604540
S     54.596859   65.888876  106.261009
S     52.996456   68.074808  103.774459
S     53.724979   64.610285  102.925627
S     59.120711   67.598139  104.308379
S     57.311420   69.608114  101.927732
S     58.200434   66.079783  101.112295
S     56.164875   69.601866  105.309081
S     57.403360   64.061703  104.421088
S     54.734383   67.065673  100.227652
C     56.064313   66.904523  103.369975
O     60.454106   69.475821  102.266042
O     59.488952   68.863130  100.012462
O     60.169064   70.712905   98.946638
O     60.468313   71.736992  104.100765
O     61.133453   73.544546  102.960897
O     64.666568   68.320011   99.348795
O     64.810602   69.108263  101.435847
C     60.701617   70.449759  101.301291
C     60.066769   70.013456   99.972452
C     60.062835   71.786033  101.741242
C     60.604333   72.384419  103.045481
C     62.226883   70.525071  101.053956
C     62.707414   69.289672  100.294688
C     64.176904   68.899211  100.361496
H     54.832260   69.528964  107.721372
H     62.186914   68.437223  100.734285
H     62.411042   69.337184   99.246389
H     62.473205   71.441301  100.513291
H     62.687528   70.560747  102.035090
H     59.004514   71.557133  101.900259
H     60.148959   72.511873  100.931617
H     52.870372   67.794836  106.980755
H     55.095609   65.793362   99.973797
N     53.693653   68.403477  106.855254
N     53.979479   68.978631  107.920487
H     60.772280   65.346422   99.116067
H     49.258573   64.134744  105.206999
H     51.070759   73.423758  109.047450
H     56.850998   71.648934   97.951377
H     56.129970   61.539923  101.913387
H     58.430957   72.838852  107.928223
H     62.448566   67.428360  108.827034
H     50.050987   68.929165  107.379795
H     59.187774   68.295987  112.088112
H     53.481211   73.433700  102.419753
