# Supplementary material for: A model for dinitrogen binding in the E4 state of nitrogenase
Source: Chem Sci. 2019 Oct 15;10(48):11110–24. doi: 10.1039/c9sc03610e (PMC7069239; doi:10.1039/c9sc03610e)
Supplement: Supplementary file 2 [file SC-010-C9SC03610E-s002.zip › Thorhallsson-xyzfiles/model-A-f346.xyz]

146
C     53.759408   72.744969  103.230998
H     53.732254   73.320474  104.151019
C     52.754626   71.593649  103.364163
H     53.029485   70.984231  104.231595
H     51.721648   71.931496  103.519453
H     52.776093   70.931083  102.495727
C     55.189018   72.207728  103.073219
H     55.944379   72.969449  103.307212
H     55.356313   71.393063  103.777768
H     55.380873   71.786113  102.077604
C     56.448100   71.404876   98.804897
H     57.368935   71.281747   99.384262
H     56.032204   72.393773   99.030602
N     55.508424   70.383062   99.238390
H     55.885582   69.537020   99.667001
C     54.224831   70.637905   99.483449
N     53.625884   71.708562   98.935742
H     54.063129   72.295113   98.234255
H     52.687270   71.924647   99.281688
N     53.530690   69.844704  100.299044
H     53.917734   68.941446  100.603720
H     52.536571   70.020836  100.413550
C     59.251903   72.955228  107.348800
H     59.034813   72.735328  106.297396
H     59.499818   74.021299  107.434809
C     60.445188   72.124270  107.812399
O     60.833617   72.103437  109.000810
N     61.064187   71.444025  106.840398
H     60.737037   71.524978  105.880236
H     61.856030   70.796670  107.038307
C     51.175233   72.290663  109.131456
H     51.249111   71.977714  110.181386
H     50.272244   71.829689  108.707516
N     53.256801   70.866590  108.807444
C     52.425313   71.900178  108.402219
C     54.315568   70.812547  107.940773
H     55.106741   70.073280  108.018923
N     54.217844   71.748507  107.019483
H     53.060024   70.201121  109.542568
C     53.048366   72.415494  107.286104
H     52.688608   73.221503  106.664331
C     49.833053   65.033312  104.856007
H     50.276031   64.715606  103.907508
H     49.150151   65.867801  104.667695
S     51.200313   65.523922  106.000028
C     50.462532   69.103528  106.497355
H     51.555632   68.978719  106.471295
H     50.240867   70.131695  106.185394
O     49.823250   68.215273  105.613921
H     50.327253   67.368636  105.660135
C     56.474884   62.509189  101.375812
H     56.597553   63.358148  102.060185
H     57.460855   62.233035  100.995338
N     55.608759   62.854662  100.250640
H     54.599334   62.683883  100.350720
C     56.063461   63.472482   99.159217
N     57.368607   63.745537   99.037122
H     57.953407   63.790284   99.861712
H     57.743113   64.211340   98.210985
N     55.239449   63.797939   98.157238
H     54.311404   63.353864   98.078278
H     55.634833   64.158899   97.300853
C     63.158129   67.310374  108.002698
H     64.154325   67.442672  108.449219
H     63.095766   66.311136  107.563225
C     62.982724   68.401168  106.922740
O     63.039572   69.604433  107.299331
O     62.808482   68.043388  105.720163
C     58.863588   69.232276  111.585303
H     58.183145   69.780271  112.241511
H     59.785555   69.815728  111.492042
C     58.323466   68.976297  110.193992
C     57.043711   68.435520  109.973524
H     56.350537   68.324369  110.806190
C     56.689063   67.951833  108.714662
H     55.716720   67.496759  108.536003
C     57.602946   68.016767  107.661177
H     57.341669   67.563749  106.708044
C     59.182022   69.147307  109.095005
H     60.143285   69.640679  109.233524
C     58.831651   68.657548  107.834964
H     59.516525   68.769308  106.997436
C     61.214099   66.237450   99.572664
H     62.057968   66.582751   98.978955
H     60.443275   67.005508   99.501499
N     61.078287   66.879651  102.026204
C     61.674380   66.156983  100.995079
C     61.882769   66.788648  103.090505
H     61.754035   67.253493  104.064641
N     62.954568   66.026523  102.789567
H     63.779241   65.865578  103.393937
C     62.847509   65.626227  101.477933
H     63.594285   65.019932  100.990605
Mo    59.104149   67.973077  102.007894
Fe    52.909176   66.112895  104.628344
Fe    54.845750   68.026084  105.026562
Fe    54.162144   66.563072  102.348295
Fe    55.457275   65.475528  104.360450
Fe    57.739349   66.271410  103.455572
Fe    57.149533   68.845017  103.667702
Fe    56.614528   67.297957  101.318137
S     54.566242   66.198168  106.294072
S     53.059810   68.132885  103.538454
S     53.688547   64.533544  103.203308
S     59.069681   67.883779  104.330933
S     57.347681   69.477848  101.584616
S     58.309413   65.902053  101.301607
S     56.466675   69.703650  105.634556
S     57.302073   64.269571  104.415969
S     54.765848   66.846682  100.190567
C     56.004379   67.209333  103.501658
O     60.488080   69.621214  102.261189
O     59.662324   68.792194   99.970011
O     60.240952   70.662539   98.867826
O     60.461438   71.548838  103.870447
O     61.005975   73.550390  103.029854
O     64.702989   68.322515   99.356484
O     64.845103   69.127427  101.440538
C     60.759221   70.532071  101.181535
C     60.151485   69.969922   99.900031
C     60.115104   71.876796  101.543824
C     60.568328   72.376836  102.914104
C     62.285076   70.562153  100.978824
C     62.746120   69.274000  100.302251
C     64.215636   68.901247  100.366470
H     55.592677   70.698878  105.397273
H     62.237596   68.450974  100.806283
H     62.429562   69.256531   99.259855
H     62.564752   71.436542  100.389719
H     62.726915   70.649370  101.967232
H     59.036214   71.705490  101.597661
H     60.308994   72.613048  100.768382
H     55.451503   67.787092  102.663595
H     60.377185   70.210653  103.083322
H     53.947459   68.879296  105.944789
H     55.906937   69.648541  103.362962
H     60.816635   65.314075   99.151394
H     49.253422   64.184905  105.219738
H     51.054238   73.373096  109.089436
H     56.695672   71.343698   97.745165
H     56.092436   61.658995  101.940587
H     58.345512   72.779050  107.928010
H     62.436388   67.420839  108.811990
H     50.153066   68.969771  107.533891
H     59.185921   68.314352  112.076814
H     53.595350   73.437198  102.405183
