# Supplementary material for: A model for dinitrogen binding in the E4 state of nitrogenase
Source: Chem Sci. 2019 Oct 15;10(48):11110–24. doi: 10.1039/c9sc03610e (PMC7069239; doi:10.1039/c9sc03610e)
Supplement: Supplementary file 2 [file SC-010-C9SC03610E-s002.zip › Thorhallsson-xyzfiles/model-K-f147.xyz]

146
C     53.591579   72.804090  103.494135
H     53.465785   73.465389  104.355828
C     52.546583   71.675323  103.584637
H     52.760106   71.069972  104.472490
H     51.510248   72.028938  103.660953
H     52.609227   71.001876  102.725423
C     55.004131   72.193221  103.562619
H     55.786526   72.951888  103.700618
H     55.064044   71.502809  104.411027
H     55.241877   71.600360  102.670193
C     56.470161   71.662141   98.909179
H     57.375525   71.723544   99.522306
H     55.946512   72.622274   98.980208
N     55.630598   70.615570   99.470362
H     56.094440   69.909717  100.052014
C     54.317689   70.734283   99.621123
N     53.607654   71.583373   98.860502
H     54.031141   72.160000   98.139641
H     52.678994   71.825212   99.222397
N     53.671245   69.986084  100.524781
H     54.167381   69.469775  101.245891
H     52.671113   70.118350  100.641929
C     59.236106   72.903192  107.367141
H     58.985578   72.636885  106.333828
H     59.468547   73.976410  107.396654
C     60.466301   72.115872  107.810403
O     60.868353   72.086207  108.993357
N     61.109155   71.481001  106.821996
H     60.773657   71.559537  105.864021
H     61.905417   70.837367  107.012107
C     51.097282   72.286284  109.152091
H     50.836814   71.935641  110.163689
H     50.328618   71.878726  108.479481
N     52.868560   70.536446  109.328818
C     52.473858   71.782343  108.859255
C     54.184522   70.366016  108.991502
H     54.731883   69.455697  109.196603
N     54.666270   71.430176  108.388432
H     52.240946   69.808997  109.652636
C     53.613421   72.304220  108.285234
H     53.714173   73.262751  107.799822
C     49.823001   65.016074  104.786632
H     50.221090   64.690554  103.821015
H     49.140004   65.854743  104.619024
S     51.231974   65.503128  105.876021
C     50.355874   69.090085  106.347181
H     51.451160   69.025024  106.292072
H     50.070671   70.098087  106.020510
O     49.732142   68.145185  105.508964
H     50.299901   67.340091  105.535430
C     56.511479   62.425438  101.369629
H     56.559559   63.273593  102.062691
H     57.529826   62.206411  101.047887
N     55.681208   62.748126  100.208924
H     54.663997   62.610592  100.311312
C     56.141786   63.368734   99.125596
N     57.446711   63.553712   98.925949
H     58.137542   63.299346   99.621285
H     57.801214   64.068475   98.118737
N     55.285370   63.859499   98.201138
H     54.341647   63.437040   98.142790
H     55.680494   64.067225   97.290959
C     63.157258   67.321293  107.993873
H     64.156682   67.447775  108.435113
H     63.084827   66.320313  107.560168
C     62.988053   68.404609  106.904406
O     63.068748   69.610708  107.269502
O     62.799961   68.036431  105.707068
C     58.810891   69.177190  111.378547
H     58.099572   69.751777  111.977229
H     59.719277   69.783178  111.286055
C     58.311573   68.883662  109.975670
C     57.057503   68.297120  109.728516
H     56.406063   68.041704  110.563317
C     56.648923   68.018369  108.423222
H     55.681283   67.563339  108.216203
C     57.482349   68.325489  107.346348
H     57.155110   68.100818  106.333434
C     59.134768   69.197073  108.880893
H     60.096031   69.680517  109.050164
C     58.725545   68.918124  107.571696
H     59.372416   69.166991  106.734052
C     61.145487   66.273665   99.473307
H     61.970853   66.641293   98.866604
H     60.354446   67.024236   99.427854
N     61.043691   66.870526  101.929034
C     61.635775   66.176443  100.881357
C     61.872832   66.778839  102.976881
H     61.756444   67.229890  103.959159
N     62.950574   66.038920  102.646207
H     63.780788   65.873606  103.242956
C     62.824329   65.651079  101.332806
H     63.568973   65.061259  100.822367
Mo    59.056433   67.978644  101.945180
Fe    52.931086   65.995470  104.432663
Fe    54.843220   67.843202  104.678517
Fe    54.334244   66.574269  102.303783
Fe    55.481831   65.265584  104.229192
Fe    57.800688   66.051693  103.291532
Fe    57.228543   68.480589  103.742784
Fe    56.524617   67.507066  101.507784
S     54.551975   66.111640  106.103739
S     52.970018   67.988706  103.389911
S     53.761344   64.505149  102.867401
S     59.174266   67.593059  104.214029
S     57.311042   69.589472  101.845915
S     58.123267   66.044854  101.043962
S     54.084001   69.421399  106.076636
S     57.372183   64.120114  104.387118
S     54.809537   67.057511  100.070659
C     56.023024   66.958619  103.348847
O     60.472396   69.604427  102.247023
O     59.550234   68.871796   99.959615
O     60.227230   70.711982   98.868919
O     60.466778   71.530170  103.879065
O     61.019323   73.537626  103.051849
O     64.689321   68.314906   99.345588
O     64.823197   69.120839  101.429132
C     60.746325   70.534977  101.182278
C     60.111001   70.016279   99.896953
C     60.113621   71.880330  101.562330
C     60.575258   72.366053  102.932252
C     62.270859   70.560658  100.973749
C     62.730494   69.283343  100.276418
C     64.198723   68.898404  100.352034
H     55.207578   70.020446  106.496660
H     62.210237   68.453695  100.756757
H     62.425696   69.287906   99.230097
H     62.550426   71.443334  100.397008
H     62.717398   70.632594  101.961425
H     59.034901   71.711509  101.620619
H     60.307442   72.619781  100.789708
H     57.629684   69.676304  104.595811
H     60.356601   70.180251  103.077375
H     55.151042   65.810836   99.684276
H     56.000130   69.085811  104.562491
H     60.756591   65.339478   99.068188
H     49.251119   64.173554  105.175449
H     51.023408   73.372318  109.096055
H     56.765734   71.475701   97.876733
H     56.139893   61.551844  101.905188
H     58.353694   72.740150  107.985876
H     62.440696   67.440996  108.806447
H     50.094838   68.966574  107.398215
H     59.133042   68.298873  111.937873
H     53.519145   73.429111  102.604096
