# Supplementary material for: A model for dinitrogen binding in the E4 state of nitrogenase
Source: Chem Sci. 2019 Oct 15;10(48):11110–24. doi: 10.1039/c9sc03610e (PMC7069239; doi:10.1039/c9sc03610e)
Supplement: Supplementary file 2 [file SC-010-C9SC03610E-s002.zip › Thorhallsson-xyzfiles/model-J-f147.xyz]

146
C     53.589686   72.820820  103.491227
H     53.457660   73.486138  104.349509
C     52.550674   71.686606  103.583255
H     52.754398   71.099506  104.484374
H     51.510599   72.033026  103.637455
H     52.632025   70.999174  102.736876
C     55.005499   72.218806  103.566977
H     55.783686   72.982893  103.698652
H     55.060062   71.537652  104.424260
H     55.246402   71.617143  102.681067
C     56.461374   71.696220   98.906801
H     57.361539   71.779892   99.525314
H     55.923378   72.649455   98.958516
N     55.635289   70.644981   99.477271
H     56.111254   69.955495  100.069764
C     54.320426   70.741446   99.621299
N     53.598063   71.572010   98.851102
H     54.018631   72.156938   98.134995
H     52.669205   71.809579   99.216122
N     53.684863   69.986884  100.527483
H     54.188360   69.482942  101.252500
H     52.682047   70.097481  100.641042
C     59.234350   72.893145  107.367448
H     58.983849   72.628373  106.333639
H     59.468029   73.966097  107.396721
C     60.463512   72.103812  107.810994
O     60.865215   72.076588  108.994347
N     61.103752   71.464951  106.823831
H     60.769724   71.544425  105.865443
H     61.902416   70.823001  107.014119
C     51.085582   72.288212  109.145678
H     50.807664   71.932413  110.150871
H     50.323615   71.888713  108.460565
N     52.828217   70.518422  109.343139
C     52.460512   71.770648  108.870611
C     54.144521   70.325933  109.023154
H     54.672233   69.405242  109.234491
N     54.650623   71.380085  108.422743
H     52.187656   69.810295  109.684823
C     53.614784   72.272880  108.307500
H     53.737337   73.228179  107.819918
C     49.822804   65.019350  104.790135
H     50.220476   64.695642  103.823720
H     49.140561   65.859164  104.624825
S     51.233879   65.501700  105.879601
C     50.384595   69.087748  106.358661
H     51.480526   69.009151  106.315044
H     50.113110   70.100037  106.033566
O     49.758699   68.153354  105.511210
H     50.318132   67.342173  105.538286
C     56.513943   62.430104  101.367281
H     56.569235   63.281132  102.056316
H     57.529855   62.203666  101.043140
N     55.682042   62.751913  100.207343
H     54.665171   62.611180  100.309036
C     56.142238   63.369604   99.122251
N     57.447074   63.554615   98.922294
H     58.136114   63.310607   99.623129
H     57.801132   64.073719   98.117601
N     55.285183   63.856390   98.196013
H     54.342367   63.431803   98.138099
H     55.680460   64.062258   97.285457
C     63.161532   67.319340  107.996391
H     64.159074   67.448627  108.441105
H     63.093073   66.318320  107.562132
C     62.992142   68.402917  106.907294
O     63.068311   69.609175  107.274707
O     62.807196   68.036273  105.709742
C     58.817197   69.188739  111.401323
H     58.111438   69.761911  112.007517
H     59.727618   69.790786  111.305312
C     58.310119   68.895628  110.001652
C     57.050891   68.317035  109.762746
H     56.391931   68.092696  110.600433
C     56.652660   67.995215  108.464842
H     55.685551   67.535609  108.264784
C     57.500982   68.252474  107.386186
H     57.190343   67.965993  106.383006
C     59.139447   69.179799  108.903759
H     60.101631   69.663848  109.066001
C     58.740821   68.857276  107.601487
H     59.400089   69.068828  106.762812
C     61.148041   66.273481   99.480878
H     61.975325   66.640278   98.876288
H     60.357696   67.025123   99.435321
N     61.034078   66.857816  101.940265
C     61.634359   66.173170  100.890546
C     61.859801   66.766203  102.990152
H     61.734072   67.211356  103.973706
N     62.944364   66.036049  102.659217
H     63.773858   65.873082  103.257005
C     62.825380   65.654342  101.343193
H     63.575111   65.070402  100.833475
Mo    59.050803   67.970383  101.943337
Fe    52.925117   66.008905  104.432042
Fe    54.876682   67.799331  104.652743
Fe    54.312526   66.556792  102.292720
Fe    55.480234   65.256394  104.226202
Fe    57.817881   66.067056  103.314983
Fe    57.186415   68.461976  103.727399
Fe    56.519860   67.506461  101.480714
S     54.557384   66.104841  106.106623
S     52.986442   68.012702  103.381820
S     53.744232   64.497534  102.875464
S     59.176043   67.661864  104.235497
S     57.303532   69.598360  101.843908
S     58.125866   66.030319  101.058546
S     54.219697   69.486008  105.986718
S     57.374453   64.117300  104.386709
S     54.790185   67.039854  100.051003
C     56.011487   66.932036  103.320548
O     60.475790   69.593841  102.230972
O     59.535492   68.874699   99.950375
O     60.219269   70.713814   98.859492
O     60.454516   71.514968  103.877314
O     61.014169   73.523059  103.055596
O     64.689024   68.313738   99.344060
O     64.822704   69.123254  101.425948
C     60.743835   70.530515  101.171117
C     60.102598   70.015138   99.886378
C     60.108591   71.872660  101.558916
C     60.567576   72.353034  102.931721
C     62.267651   70.559480  100.963312
C     62.727965   69.277135  100.276127
C     64.197368   68.896947  100.350040
H     55.321277   69.826213  106.672340
H     62.210568   68.450907  100.765743
H     62.419056   69.272960   99.230949
H     62.547913   71.437839  100.380484
H     62.712494   70.638650  101.951552
H     59.030079   71.700959  101.615429
H     60.301357   72.617316  100.790970
H     57.126824   69.596798  104.835677
H     60.366928   70.160002  103.065657
H     55.108360   65.783977   99.676961
H     56.240118   69.350321  104.682175
H     60.758700   65.340642   99.073091
H     49.251007   64.176154  105.177610
H     51.018238   73.374824  109.092693
H     56.767356   71.496037   97.879976
H     56.138859   61.561156  101.907935
H     58.352361   72.731125  107.987054
H     62.441740   67.437063  108.806396
H     50.109366   68.962550  107.405868
H     59.139503   68.305676  111.953033
H     53.517285   73.440678  102.597582
