# Supplementary material for: A model for dinitrogen binding in the E4 state of nitrogenase
Source: Chem Sci. 2019 Oct 15;10(48):11110–24. doi: 10.1039/c9sc03610e (PMC7069239; doi:10.1039/c9sc03610e)
Supplement: Supplementary file 2 [file SC-010-C9SC03610E-s002.zip › Thorhallsson-xyzfiles/model-A-f147.xyz]

146
C     53.736272   72.694195  103.206275
H     53.776783   73.255890  104.135496
C     52.676005   71.596922  103.368418
H     52.956760   70.967176  104.218954
H     51.668482   71.983379  103.570462
H     52.628316   70.942207  102.495047
C     55.126894   72.076796  102.982858
H     55.930229   72.772748  103.260507
H     55.249212   71.194149  103.612128
H     55.285186   71.725508  101.955494
C     56.457997   71.420053   98.812351
H     57.380139   71.303958   99.390763
H     56.038334   72.408725   99.033451
N     55.526485   70.394457   99.254119
H     55.914541   69.577485   99.727839
C     54.236669   70.636394   99.476401
N     53.629306   71.688013   98.902410
H     54.078212   72.288543   98.220350
H     52.687708   71.903042   99.241886
N     53.541585   69.846741  100.295511
H     53.927228   68.945782  100.602287
H     52.545002   70.015604  100.397135
C     59.251307   72.946101  107.349238
H     59.033265   72.718706  106.299687
H     59.499104   74.012772  107.428522
C     60.445109   72.118440  107.817016
O     60.836284   72.106365  109.004717
N     61.062115   71.431657  106.848592
H     60.730417   71.504277  105.889421
H     61.854845   70.786085  107.047235
C     51.190519   72.293662  109.116383
H     51.278020   71.974897  110.163443
H     50.287148   71.828985  108.697501
N     53.278474   70.885571  108.734448
C     52.437115   71.925771  108.367821
C     54.327448   70.860341  107.853603
H     55.122541   70.122070  107.899036
N     54.214968   71.821174  106.959975
H     53.097045   70.198772  109.453613
C     53.046791   72.475738  107.260278
H     52.677583   73.300067  106.667667
C     49.919806   65.033607  104.830331
H     50.378567   64.691705  103.897176
H     49.243775   65.864931  104.607128
S     51.269052   65.556413  105.983372
C     50.477832   69.111749  106.508535
H     51.571709   68.991055  106.491036
H     50.254797   70.138739  106.194108
O     49.847554   68.219400  105.624870
H     50.346056   67.368345  105.687102
C     56.484214   62.501183  101.378774
H     56.582277   63.353607  102.062450
H     57.480490   62.237235  101.017306
N     55.627791   62.828511  100.240253
H     54.616856   62.665570  100.342437
C     56.080899   63.442253   99.145391
N     57.386462   63.700097   99.006675
H     58.004375   63.656641   99.805191
H     57.759098   64.172217   98.183342
N     55.250834   63.784818   98.153504
H     54.313802   63.357397   98.089474
H     55.647248   64.108227   97.282395
C     63.162325   67.302232  108.000742
H     64.162119   67.428809  108.440930
H     63.092234   66.303301  107.561788
C     62.987240   68.393400  106.920155
O     63.044557   69.596739  107.297323
O     62.814122   68.035748  105.717395
C     58.887408   69.237670  111.604899
H     58.210490   69.785317  112.265132
H     59.814202   69.814089  111.514693
C     58.341396   68.992850  110.214591
C     57.051754   68.476105  109.999815
H     56.359193   68.379086  110.834753
C     56.684405   67.995907  108.743601
H     55.703265   67.558334  108.570609
C     57.594720   68.040427  107.686671
H     57.318976   67.594193  106.734408
C     59.199458   69.145722  109.112116
H     60.168482   69.624965  109.245501
C     58.836317   68.657986  107.855305
H     59.518466   68.756140  107.013646
C     61.188222   66.252625   99.559598
H     62.029899   66.604423   98.965817
H     60.410959   67.015046   99.491011
N     61.048108   66.883387  102.016484
C     61.648527   66.169446  100.981836
C     61.856363   66.792186  103.078255
H     61.726239   67.252304  104.054238
N     62.933815   66.039938  102.771835
H     63.759534   65.879610  103.374492
C     62.826409   65.643498  101.459275
H     63.577329   65.045430  100.967393
Mo    59.060957   67.985221  102.006304
Fe    52.992837   66.290332  104.618583
Fe    54.942674   68.206120  104.917182
Fe    54.156878   66.459062  102.203347
Fe    55.418887   65.535196  104.388591
Fe    57.746781   66.170615  103.441229
Fe    57.100067   68.698359  103.704094
Fe    56.576288   67.325957  101.295257
S     54.591644   66.497251  106.309000
S     53.146635   68.184457  103.462803
S     53.668902   64.560809  103.234595
S     59.077956   67.793867  104.311129
S     57.289642   69.495059  101.660236
S     58.266770   65.916014  101.267439
S     56.641783   69.829213  105.636303
S     57.255341   64.235390  104.476904
S     54.769831   66.825345  100.097624
C     55.990879   67.059968  103.375419
O     60.461763   69.613676  102.270062
O     59.608734   68.809785   99.986584
O     60.232011   70.661293   98.877237
O     60.459056   71.537976  103.880187
O     61.006582   73.540378  103.041527
O     64.691860   68.318783   99.359080
O     64.833935   69.126095  101.441516
C     60.742214   70.526378  101.192974
C     60.127011   69.974822   99.911880
C     60.103137   71.872833  101.558043
C     60.563867   72.368806  102.926435
C     62.268829   70.553587  100.990406
C     62.732773   69.271539  100.303766
C     64.203706   68.898661  100.368385
H     55.809541   70.833760  105.314480
H     62.222480   68.443940  100.798288
H     62.419473   69.262558   99.260183
H     62.547796   71.432102  100.406955
H     62.712416   70.635263  101.978416
H     59.024346   71.702516  101.616244
H     60.295389   72.609108  100.782103
H     55.359348   67.665403  102.605890
H     60.357174   70.202816  103.095323
H     54.022776   69.106041  105.727579
H     55.654557   69.295737  103.595626
H     60.798298   65.326016   99.138385
H     49.326037   64.198775  105.202569
H     51.060424   73.375373  109.084056
H     56.703847   71.352615   97.752598
H     56.107681   61.645100  101.938607
H     58.344851   72.772879  107.929237
H     62.446244   67.417114  108.814436
H     50.162670   68.976985  107.543223
H     59.202993   68.314167  112.090300
H     53.579737   73.407999  102.397543
