# Supplementary material for: A model for dinitrogen binding in the E4 state of nitrogenase
Source: Chem Sci. 2019 Oct 15;10(48):11110–24. doi: 10.1039/c9sc03610e (PMC7069239; doi:10.1039/c9sc03610e)
Supplement: Supplementary file 2 [file SC-010-C9SC03610E-s002.zip › Thorhallsson-xyzfiles/model-L-f2467.xyz]

146
C     53.595225   72.843878  103.513456
H     53.465050   73.518815  104.364710
C     52.558177   71.709987  103.619484
H     52.760056   71.138154  104.531023
H     51.516188   72.052547  103.661595
H     52.647272   71.007173  102.786943
C     55.009534   72.238196  103.593396
H     55.790798   73.000355  103.719234
H     55.064183   71.560722  104.454772
H     55.246480   71.632099  102.709441
C     56.408392   71.631645   98.860386
H     57.304566   71.675876   99.489349
H     55.890109   72.593677   98.938796
N     55.553416   70.579343   99.388348
H     56.015118   69.850936   99.943264
C     54.254123   70.739732   99.610940
N     53.540460   71.627108   98.900580
H     53.947262   72.186218   98.156855
H     52.626097   71.877674   99.291071
N     53.631986   69.999190  100.535983
H     54.146154   69.457016  101.226801
H     52.636730   70.134809  100.686399
C     59.230604   72.953931  107.351957
H     58.979480   72.692634  106.317458
H     59.442306   74.030881  107.390293
C     60.477243   72.186988  107.783079
O     60.883458   72.159047  108.964367
N     61.130408   71.569185  106.789420
H     60.784285   71.631788  105.833603
H     61.912432   70.910388  106.983547
C     51.088953   72.286470  109.148730
H     50.801582   71.929863  110.151016
H     50.332625   71.887572  108.457069
N     52.826026   70.515746  109.368983
C     52.465173   71.765554  108.885632
C     54.141950   70.314534  109.052593
H     54.664033   69.392770  109.275215
N     54.654088   71.361165  108.444053
H     52.182209   69.817923  109.725303
C     53.622444   72.257594  108.319530
H     53.749781   73.207376  107.822248
C     49.828842   65.013174  104.746506
H     50.247832   64.672146  103.795589
H     49.141834   65.842708  104.552856
S     51.211149   65.537156  105.840672
C     50.370369   69.099481  106.359157
H     51.465146   69.008933  106.307071
H     50.108593   70.116545  106.040769
O     49.727080   68.176038  105.512434
H     50.287625   67.365284  105.518275
C     56.486824   62.410854  101.359790
H     56.544770   63.261024  102.048622
H     57.502490   62.181982  101.037188
N     55.659937   62.738889  100.199288
H     54.641808   62.606271  100.299579
C     56.129750   63.357570   99.118048
N     57.437180   63.536023   98.926111
H     58.118492   63.308390   99.639391
H     57.797585   64.054784   98.124179
N     55.280070   63.847210   98.187894
H     54.337081   63.423968   98.122427
H     55.680450   64.067366   97.283194
C     63.167657   67.332372  107.995460
H     64.169854   67.471483  108.426639
H     63.105776   66.332845  107.556703
C     62.969750   68.418439  106.912194
O     63.015548   69.624436  107.283829
O     62.794733   68.050258  105.712407
C     58.908594   69.194832  111.562939
H     58.187853   69.733952  112.182352
H     59.832371   69.783269  111.544004
C     58.458550   68.989925  110.130222
C     57.213777   68.421267  109.805166
H     56.512000   68.166101  110.597892
C     56.889859   68.138995  108.477760
H     55.937590   67.681580  108.212751
C     57.804916   68.425150  107.462321
H     57.559898   68.178966  106.435205
C     59.348154   69.313803  109.092767
H     60.295455   69.799957  109.320083
C     59.029532   69.020443  107.763143
H     59.738236   69.248966  106.971742
C     61.163266   66.255508   99.481797
H     62.003711   66.607800   98.888017
H     60.381687   67.013914   99.414175
N     61.001400   66.861008  101.933677
C     61.623899   66.170016  100.900760
C     61.811630   66.786794  102.997461
H     61.671188   67.241119  103.974208
N     62.907876   66.062770  102.691022
H     63.731925   65.909562  103.297832
C     62.812315   65.666994  101.377498
H     63.576505   65.086316  100.885648
Mo    59.015538   67.975735  101.889611
Fe    53.038061   66.074226  104.581372
Fe    54.993389   67.896944  104.622743
Fe    54.242183   66.559493  102.320088
Fe    55.500451   65.195138  104.156070
Fe    57.764795   66.010982  103.198870
Fe    57.053266   68.454632  103.563942
Fe    56.481260   67.475684  101.382961
S     54.686241   66.142074  106.070266
S     53.024612   68.088153  103.454385
S     53.693614   64.478445  102.995590
S     59.034575   67.646780  104.166494
S     57.285956   69.596940  101.702789
S     58.118768   66.045046  100.947419
S     54.186206   69.466724  106.032349
S     57.408697   64.093246  104.341443
S     54.698974   66.998999  100.045646
C     55.969180   66.863253  103.172759
O     60.438899   69.599483  102.222235
O     59.576959   68.859822   99.926105
O     60.234771   70.715290   98.849402
O     60.446332   71.514062  103.866146
O     61.013447   73.523122  103.052869
O     64.689379   68.314330   99.353425
O     64.817374   69.111646  101.440630
C     60.735404   70.532644  101.166888
C     60.117077   70.015994   99.873498
C     60.108621   71.880142  101.546700
C     60.563867   72.355332  102.922430
C     62.262963   70.550258  100.976069
C     62.725240   69.269860  100.286323
C     64.194934   68.890885  100.361719
H     55.295070   69.720622  106.739479
H     62.206179   68.441848  100.770715
H     62.420386   69.268462   99.239966
H     62.551871   71.430610  100.400021
H     62.699111   70.623058  101.968485
H     59.028232   71.717549  101.593877
H     60.314426   72.623053  100.780608
H     56.541255   68.297542  105.085449
H     60.332993   70.171585  103.054968
H     54.976857   65.739118   99.649861
H     55.754913   69.314440  103.826392
H     60.773168   65.322011   99.076243
H     49.257725   64.176269  105.148354
H     51.020848   73.372961  109.094277
H     56.718339   71.459881   97.829611
H     56.110643   61.543637  101.902458
H     58.355735   72.769312  107.975325
H     62.456773   67.437673  108.814986
H     50.101312   68.973666  107.407892
H     59.205881   68.269964  112.057214
H     53.523437   73.455237  102.613926
