# Supplementary material for: A model for dinitrogen binding in the E4 state of nitrogenase
Source: Chem Sci. 2019 Oct 15;10(48):11110–24. doi: 10.1039/c9sc03610e (PMC7069239; doi:10.1039/c9sc03610e)
Supplement: Supplementary file 2 [file SC-010-C9SC03610E-s002.zip › Thorhallsson-xyzfiles/model-K-f346.xyz]

146
C     53.584610   72.795359  103.494960
H     53.460590   73.456947  104.356628
C     52.538029   71.667906  103.585188
H     52.747274   71.064188  104.475496
H     51.501678   72.022511  103.657144
H     52.604337   70.991924  102.728105
C     54.994559   72.179489  103.563609
H     55.782274   72.934825  103.688506
H     55.055136   71.500218  104.420680
H     55.224094   71.574493  102.677408
C     56.478130   71.629399   98.907054
H     57.385904   71.678006   99.517617
H     55.957429   72.589781   98.995797
N     55.635995   70.576381   99.452730
H     56.093022   69.853366  100.016308
C     54.324886   70.703554   99.618151
N     53.615814   71.565872   98.871636
H     54.039075   72.145846   98.153688
H     52.691148   71.811182   99.242881
N     53.686318   69.952981  100.523095
H     54.193002   69.410496  101.220159
H     52.685052   70.067034  100.642237
C     59.234952   72.906383  107.365663
H     58.983409   72.642054  106.332098
H     59.468403   73.979297  107.396886
C     60.464166   72.116759  107.807021
O     60.865255   72.082344  108.990408
N     61.106869   71.484203  106.816782
H     60.775882   71.572035  105.858125
H     61.903337   70.840710  107.005737
C     51.092730   72.289006  109.146617
H     50.822563   71.931229  110.152952
H     50.330538   71.885472  108.464363
N     52.880290   70.558935  109.355447
C     52.472434   71.789702  108.862453
C     54.193453   70.389061  109.011027
H     54.751303   69.489950  109.236597
N     54.660757   71.440864  108.374173
H     52.266529   69.851701  109.743135
C     53.601141   72.304509  108.260339
H     53.686965   73.249624  107.747004
C     49.813355   65.027608  104.783626
H     50.221217   64.699969  103.823077
H     49.124069   65.859490  104.608442
S     51.211350   65.538423  105.873678
C     50.349400   69.110912  106.361359
H     51.444203   69.042375  106.304395
H     50.068573   70.122724  106.042596
O     49.720395   68.176598  105.515331
H     50.281281   67.366366  105.539479
C     56.508185   62.439107  101.360423
H     56.572642   63.293283  102.044790
H     57.520918   62.201824  101.033373
N     55.676117   62.758180  100.200271
H     54.660120   62.609870  100.297847
C     56.139667   63.379810   99.118399
N     57.444724   63.587353   98.940491
H     58.120684   63.373669   99.662982
H     57.804528   64.103097   98.136138
N     55.290510   63.844353   98.176388
H     54.348249   63.420286   98.116104
H     55.692659   64.057764   97.271037
C     63.149060   67.320512  107.989343
H     64.148728   67.446452  108.429982
H     63.076125   66.320186  107.554332
C     62.978356   68.405508  106.902516
O     63.064955   69.610830  107.268098
O     62.782070   68.039546  105.705348
C     58.816658   69.180639  111.403209
H     58.109913   69.753032  112.008803
H     59.726734   69.783862  111.310690
C     58.312979   68.892778  110.001131
C     57.058320   68.307360  109.753447
H     56.403181   68.059355  110.587421
C     56.655351   68.015986  108.449243
H     55.687211   67.562174  108.243361
C     57.496777   68.308201  107.374256
H     57.176243   68.064461  106.364757
C     59.139297   69.200578  108.907608
H     60.098835   69.687569  109.076601
C     58.736918   68.907356  107.599899
H     59.389338   69.149395  106.764893
C     61.164566   66.274206   99.477630
H     61.989088   66.639241   98.868606
H     60.375849   67.026604   99.435012
N     61.073175   66.877185  101.931758
C     61.657494   66.175567  100.884571
C     61.900410   66.777948  102.980289
H     61.790065   67.230961  103.962561
N     62.970418   66.026504  102.650600
H     63.799103   65.855838  103.248044
C     62.840913   65.639850  101.337148
H     63.578089   65.039332  100.828696
Mo    59.112124   68.007283  101.946891
Fe    52.935171   65.936129  104.442560
Fe    54.867204   67.876379  104.680843
Fe    54.357095   66.630348  102.343678
Fe    55.531500   65.322883  104.209257
Fe    57.871082   66.131461  103.296866
Fe    57.261784   68.630677  103.766808
Fe    56.586756   67.561084  101.563928
S     54.593833   66.067686  106.067890
S     52.983493   67.999644  103.378942
S     53.775253   64.502399  102.890859
S     59.192965   67.703080  104.236208
S     57.368519   69.648687  101.825663
S     58.138569   66.091013  101.055617
S     54.050695   69.384476  106.118139
S     57.411197   64.164378  104.327303
S     54.920802   67.044952  100.120853
C     56.114776   67.049081  103.351637
O     60.520187   69.642327  102.242089
O     59.613085   68.872195   99.960284
O     60.239965   70.725401   98.861268
O     60.480376   71.563682  103.870060
O     61.029361   73.571540  103.044629
O     64.699709   68.318840   99.342683
O     64.840874   69.128862  101.425011
C     60.779586   70.566415  101.171502
C     60.144104   70.031828   99.892415
C     60.143235   71.910447  101.547744
C     60.592221   72.397751  102.921626
C     62.301860   70.589787  100.955310
C     62.749777   69.299266  100.274974
C     64.214376   68.906849  100.348703
H     55.144984   70.058813  106.497546
H     62.226043   68.480151  100.769737
H     62.439728   69.291446   99.230262
H     62.582770   71.462259  100.364414
H     62.749002   70.672680  101.941890
H     59.064686   71.738743  101.599299
H     60.339049   72.651384  100.777296
H     57.449721   69.888468  104.642011
H     60.394243   70.222842  103.067234
H     55.301744   65.816394   99.715596
H     56.051609   69.076851  104.770792
H     60.768699   65.342157   99.074342
H     49.245672   64.182932  105.173916
H     51.020453   73.375289  109.093395
H     56.768270   71.457607   97.870534
H     56.128960   61.575397  101.906555
H     58.352760   72.743057  107.984637
H     62.432915   67.439025  108.802459
H     50.089963   68.981962  107.412136
H     59.138913   68.297415  111.954692
H     53.514005   73.421480  102.605547
