# Supplementary material for: A model for dinitrogen binding in the E4 state of nitrogenase
Source: Chem Sci. 2019 Oct 15;10(48):11110–24. doi: 10.1039/c9sc03610e (PMC7069239; doi:10.1039/c9sc03610e)
Supplement: Supplementary file 2 [file SC-010-C9SC03610E-s002.zip › Thorhallsson-xyzfiles/model-G-f346.xyz]

146
C     53.659694   72.907824  103.416635
H     53.516743   73.581113  104.265652
C     52.700953   71.713587  103.560686
H     52.943028   71.172541  104.481500
H     51.641825   71.996645  103.614430
H     52.822520   71.001733  102.739399
C     55.111481   72.408394  103.436953
H     55.845677   73.221690  103.450345
H     55.284781   71.821463  104.340944
H     55.323938   71.737438  102.594344
C     56.500273   71.398679   98.859859
H     57.434440   71.253646   99.411137
H     56.114065   72.396248   99.102446
N     55.551419   70.395568   99.321812
H     55.927320   69.578727   99.804925
C     54.274885   70.680840   99.576686
N     53.679184   71.730770   98.987280
H     54.127767   72.304631   98.283230
H     52.747050   71.971927   99.331652
N     53.580016   69.940227  100.440877
H     53.953701   69.042511  100.775992
H     52.586791   70.132322  100.545099
C     59.236491   73.006457  107.336555
H     59.003951   72.761866  106.293554
H     59.439967   74.083440  107.399466
C     60.478949   72.237773  107.777177
O     60.870057   72.207007  108.963796
N     61.142058   71.621989  106.789540
H     60.801937   71.682382  105.830864
H     61.911373   70.950127  106.991938
C     51.180446   72.259788  109.230562
H     51.054469   71.971451  110.286016
H     50.342078   71.807742  108.680632
N     52.902615   70.444646  109.056516
C     52.509256   71.744458  108.765673
C     54.153054   70.254941  108.528904
H     54.675443   69.307237  108.582906
N     54.594375   71.349179  107.949924
H     52.322197   69.737924  109.491528
C     53.584485   72.270892  108.080101
H     53.668385   73.266287  107.675130
C     49.786662   65.042042  104.854337
H     50.217338   64.737574  103.896100
H     49.101189   65.878550  104.686394
S     51.164012   65.512368  105.989569
C     50.448204   69.091033  106.483620
H     51.542443   68.974974  106.472618
H     50.220697   70.118964  106.174628
O     49.827911   68.201209  105.594223
H     50.335630   67.354661  105.643836
C     56.449649   62.482188  101.350438
H     56.608075   63.340634  102.013393
H     57.423993   62.166026  100.973546
N     55.589491   62.835484  100.224228
H     54.577950   62.672501  100.324118
C     56.048719   63.459426   99.138665
N     57.356526   63.699987   98.996918
H     57.988182   63.603682   99.780150
H     57.733494   64.174859   98.177273
N     55.215958   63.841033   98.159474
H     54.284952   63.400512   98.086424
H     55.621326   64.135680   97.281436
C     63.161896   67.338493  108.007786
H     64.162299   67.478026  108.443208
H     63.105993   66.342014  107.560732
C     62.963117   68.431996  106.932109
O     62.972107   69.635955  107.314012
O     62.823352   68.069625  105.726651
C     58.909623   69.197750  111.624416
H     58.172147   69.714103  112.244319
H     59.829788   69.791355  111.641324
C     58.497934   69.016407  110.177618
C     57.289517   68.396060  109.808563
H     56.567188   68.112454  110.572372
C     57.042956   68.074330  108.474070
H     56.138039   67.545495  108.174480
C     57.992251   68.387316  107.498112
H     57.819749   68.083373  106.469806
C     59.412074   69.379292  109.174771
H     60.330133   69.903283  109.435378
C     59.167206   69.055941  107.837228
H     59.899725   69.301454  107.073801
C     61.159610   66.273043   99.521636
H     61.994210   66.632265   98.921716
H     60.372682   67.027033   99.460911
N     61.035515   66.898499  101.977703
C     61.632397   66.190746  100.938781
C     61.852120   66.809661  103.033705
H     61.722045   67.261307  104.013068
N     62.933093   66.067892  102.717253
H     63.758722   65.901993  103.318413
C     62.817580   65.671522  101.405224
H     63.567105   65.077177  100.906720
Mo    59.036974   67.960675  102.008856
Fe    52.921141   66.041192  104.633388
Fe    55.100671   67.497212  104.892630
Fe    54.305911   66.610803  102.527961
Fe    55.436203   64.987161  104.392338
Fe    57.936573   65.961818  103.438320
Fe    57.067825   68.441097  103.797330
Fe    56.537915   67.304770  101.565993
S     54.479017   65.948456  106.283003
S     53.163732   68.102231  103.730223
S     53.550663   64.579343  103.046701
S     59.101022   67.732901  104.308588
S     57.207629   69.462043  101.833237
S     58.235041   65.963529  101.192545
S     55.685902   69.610880  105.203909
S     57.397706   64.065398  104.421852
S     54.745894   66.931459  100.374869
C     56.059465   66.772268  103.447739
O     60.434980   69.608108  102.282630
O     59.521011   68.842354  100.012506
O     60.207799   70.666121   98.894644
O     60.447197   71.544578  103.896254
O     61.006754   73.538530  103.046329
O     64.682147   68.324981   99.356690
O     64.813366   69.125083  101.442279
C     60.721803   70.521359  101.208403
C     60.087612   69.983773   99.930746
C     60.086823   71.870779  101.574058
C     60.554919   72.369880  102.937904
C     62.248074   70.549457  101.000809
C     62.717643   69.282255  100.290364
C     64.188855   68.903466  100.364330
H     56.489056   69.640551  106.283168
H     62.202199   68.443652  100.759951
H     62.415338   69.296740   99.243619
H     62.525265   71.439027  100.433283
H     62.695843   70.614760  101.988111
H     59.007818   71.702454  101.638532
H     60.277248   72.604238  100.794958
H     55.085007   63.583367  104.959573
H     60.331835   70.190843  103.107018
H     59.297521   65.243356  103.551406
H     56.331883   67.286569  105.706908
H     60.774005   65.340915   99.108702
H     49.217456   64.187766  105.220784
H     51.073247   73.340127  109.133388
H     56.720317   71.340206   97.793918
H     56.044517   61.658175  101.937753
H     58.353065   72.804451  107.942210
H     62.447210   67.433680  108.825239
H     50.129681   68.950170  107.516465
H     59.206473   68.260284  112.094635
H     53.537137   73.510285  102.516586
