# Supplementary material for: A model for dinitrogen binding in the E4 state of nitrogenase
Source: Chem Sci. 2019 Oct 15;10(48):11110–24. doi: 10.1039/c9sc03610e (PMC7069239; doi:10.1039/c9sc03610e)
Supplement: Supplementary file 2 [file SC-010-C9SC03610E-s002.zip › Thorhallsson-xyzfiles/model-F-f346.xyz]

146
C     53.883036   72.908945  103.260907
H     53.813516   73.567704  104.126288
C     52.954846   71.706224  103.475746
H     53.274246   71.162410  104.370257
H     51.904036   71.990831  103.619772
H     53.007511   71.001481  102.641192
C     55.353173   72.464796  103.123730
H     56.058004   73.304506  103.057477
H     55.645782   71.892931  104.005793
H     55.497129   71.790873  102.268171
C     56.509351   71.349143   98.840281
H     57.447266   71.169939   99.375868
H     56.149950   72.354573   99.092650
N     55.543874   70.366732   99.306206
H     55.901075   69.544260   99.796386
C     54.269385   70.675906   99.546478
N     53.702622   71.746344   98.962673
H     54.155533   72.303217   98.247159
H     52.763766   71.988933   99.281773
N     53.547148   69.942575  100.391999
H     53.890688   69.028096  100.713615
H     52.561590   70.177084  100.499062
C     59.273913   73.068647  107.349435
H     59.068885   72.876597  106.289939
H     59.497412   74.135944  107.469652
C     60.485351   72.255548  107.795351
O     60.864726   72.210900  108.986018
N     61.135285   71.622673  106.810885
H     60.796525   71.684488  105.851167
H     61.895529   70.939134  107.012137
C     51.134407   72.279457  109.182127
H     51.183359   71.996001  110.242424
H     50.217416   71.836640  108.766675
N     53.077577   70.688816  108.983297
C     52.361525   71.770703  108.491972
C     54.116385   70.449193  108.121414
H     54.834907   69.651142  108.272802
N     54.112661   71.309401  107.127216
H     52.814737   70.127516  109.783082
C     53.024731   72.121394  107.335031
H     52.753112   72.898804  106.636943
C     49.831419   65.024090  104.863595
H     50.265279   64.714507  103.908251
H     49.155032   65.866675  104.689691
S     51.204766   65.492573  106.008466
C     50.477365   69.097167  106.501195
H     51.572036   68.990507  106.495885
H     50.245921   70.122489  106.187618
O     49.868593   68.200566  105.607273
H     50.384104   67.360144  105.653317
C     56.455273   62.408310  101.352794
H     56.521611   63.251464  102.049084
H     57.468472   62.177811  101.022371
N     55.625873   62.748058  100.197568
H     54.609389   62.620111  100.298624
C     56.095052   63.358919   99.108054
N     57.408511   63.531854   98.924719
H     58.068812   63.379136   99.675299
H     57.769925   64.041686   98.119358
N     55.260048   63.796449   98.152465
H     54.306125   63.404919   98.102154
H     55.661912   64.041064   97.257062
C     63.149238   67.346404  108.007482
H     64.152633   67.483326  108.436891
H     63.087173   66.348414  107.565241
C     62.949425   68.435024  106.927148
O     62.968194   69.640445  107.306030
O     62.801210   68.068818  105.724457
C     58.884198   69.197896  111.578628
H     58.156472   69.725683  112.200107
H     59.805697   69.790027  111.578364
C     58.452044   69.014815  110.137391
C     57.228165   68.417855  109.781285
H     56.524134   68.116243  110.555559
C     56.936744   68.147574  108.442261
H     56.017865   67.634447  108.158240
C     57.857044   68.488225  107.446399
H     57.652386   68.248813  106.406157
C     59.349254   69.383722  109.120833
H     60.284059   69.882421  109.372066
C     59.058495   69.112667  107.780862
H     59.772560   69.374613  107.005499
C     61.145134   66.240262   99.447974
H     61.969722   66.614484   98.844604
H     60.349790   66.986104   99.402790
N     61.024043   66.833317  101.898477
C     61.631021   66.146557  100.856510
C     61.849706   66.759062  102.949952
H     61.719658   67.210246  103.929372
N     62.942239   66.037719  102.626274
H     63.770824   65.881525  103.226968
C     62.826654   65.643104  101.313843
H     63.580117   65.060664  100.808575
Mo    58.998355   67.857118  101.922900
Fe    52.961125   65.923977  104.612930
Fe    55.062443   67.492571  104.604838
Fe    54.176264   66.522307  102.343753
Fe    55.468678   65.039497  104.310537
Fe    57.822092   65.806759  103.167215
Fe    57.193794   68.289187  103.790566
Fe    56.456689   67.287896  101.484828
S     54.602341   66.008066  106.195560
S     53.085887   67.964345  103.635751
S     53.594601   64.424641  103.041035
S     59.077442   67.335371  104.152504
S     57.203968   69.373195  101.848643
S     58.110230   65.947862  100.933385
S     55.638899   69.591598  104.743882
S     57.314558   63.926562  104.472276
S     54.659465   66.959270  100.246584
C     55.957108   66.654021  103.220785
O     60.388525   69.519677  102.287938
O     59.504336   68.813929   99.967586
O     60.188066   70.678994   98.922927
O     60.430140   71.483622  103.931458
O     60.926336   73.492520  103.065615
O     64.673787   68.329355   99.360516
O     64.789999   69.114714  101.452044
C     60.679746   70.459997  101.235844
C     60.062521   69.957912   99.933618
C     60.023880   71.794420  101.621547
C     60.504354   72.310521  102.975322
C     62.207981   70.510514  101.035118
C     62.697801   69.271091  100.288048
C     64.172135   68.898636  100.369240
H     56.185834   69.721264  105.967459
H     62.182460   68.412059  100.719510
H     62.409981   69.318170   99.238106
H     62.475233   71.420309  100.495069
H     62.656084   70.551980  102.022856
H     58.951497   71.576778  101.723299
H     60.192864   72.529152  100.835962
H     57.980873   69.407486  104.404034
H     60.279120   70.076939  103.121217
H     59.113158   65.012923  103.111332
H     56.726072   67.555193  105.127292
H     60.760913   65.304543   99.041932
H     49.250440   64.175453  105.224631
H     51.043011   73.362990  109.106831
H     56.722391   71.303708   97.772284
H     56.082510   61.537543  101.892127
H     58.367686   72.860200  107.918091
H     62.439775   67.449503  108.828518
H     50.155493   68.957702  107.533190
H     59.182536   68.268271  112.063252
H     53.662173   73.532653  102.394723
