# Supplementary material for: A model for dinitrogen binding in the E4 state of nitrogenase
Source: Chem Sci. 2019 Oct 15;10(48):11110–24. doi: 10.1039/c9sc03610e (PMC7069239; doi:10.1039/c9sc03610e)
Supplement: Supplementary file 2 [file SC-010-C9SC03610E-s002.zip › Thorhallsson-xyzfiles/model-L-f147.xyz]

146
C     53.594612   72.818526  103.500480
H     53.461561   73.482224  104.359606
C     52.557857   71.682095  103.588855
H     52.763483   71.089983  104.486994
H     51.517264   72.026832  103.644809
H     52.640505   70.998491  102.739595
C     55.010191   72.215167  103.576994
H     55.789161   72.977629  103.715086
H     55.064243   71.529222  104.430773
H     55.251013   71.619076  102.687347
C     56.425600   71.594556   98.864568
H     57.326066   71.615864   99.488316
H     55.919763   72.561517   98.962838
N     55.557622   70.545689   99.378964
H     56.007692   69.797400   99.912748
C     54.258678   70.719007   99.596820
N     53.562424   71.628199   98.897209
H     53.973121   72.182060   98.151659
H     52.645872   71.880504   99.281157
N     53.619278   69.977984  100.508687
H     54.113212   69.399786  101.184240
H     52.622029   70.115321  100.642902
C     59.235533   72.953658  107.353303
H     58.986384   72.691017  106.318605
H     59.446617   74.030752  107.390559
C     60.482276   72.187798  107.786931
O     60.887326   72.162797  108.968551
N     61.136740   71.568837  106.795041
H     60.789355   71.627324  105.839429
H     61.917280   70.908320  106.990477
C     51.096631   72.284897  109.151302
H     50.820047   71.929814  110.156982
H     50.336530   71.881064  108.466753
N     52.856156   70.529548  109.355072
C     52.474402   71.774207  108.875369
C     54.170713   70.343554  109.024754
H     54.707617   69.429520  109.242605
N     54.663256   71.396345  108.409593
H     52.226121   69.826735  109.725014
C     53.619284   72.279428  108.295606
H     53.728808   73.230720  107.797487
C     49.850982   65.013916  104.784111
H     50.262040   64.679968  103.826547
H     49.169846   65.850714  104.600409
S     51.249792   65.512944  105.883252
C     50.369833   69.087189  106.356646
H     51.465111   69.013212  106.307134
H     50.093240   70.097185  106.028571
O     49.743344   68.146299  105.517081
H     50.306346   67.337019  105.546889
C     56.507896   62.417750  101.360635
H     56.550393   63.268406  102.050307
H     57.528845   62.200642  101.046462
N     55.683983   62.737135  100.195129
H     54.665561   62.602048  100.296422
C     56.149778   63.352375   99.112422
N     57.456406   63.526557   98.911353
H     58.145921   63.269384   99.607005
H     57.813205   64.049714   98.110782
N     55.297852   63.848089   98.184608
H     54.349061   63.435396   98.134133
H     55.693625   64.028565   97.268628
C     63.167409   67.326778  107.993541
H     64.168593   67.463694  108.427859
H     63.105322   66.328199  107.552588
C     62.973996   68.415317  106.912106
O     63.017242   69.620845  107.286411
O     62.804873   68.049518  105.711188
C     58.910297   69.196072  111.571192
H     58.189684   69.732959  112.192679
H     59.835133   69.783037  111.556867
C     58.463242   68.998791  110.136493
C     57.216997   68.436937  109.803992
H     56.511728   68.181092  110.593628
C     56.896809   68.161903  108.473710
H     55.944053   67.709702  108.200346
C     57.819573   68.446306  107.464890
H     57.581762   68.202401  106.435821
C     59.359697   69.321306  109.104641
H     60.308379   69.801590  109.338238
C     59.046538   69.032442  107.772998
H     59.760833   69.255585  106.985194
C     61.165860   66.254097   99.493622
H     62.007965   66.607987   98.903015
H     60.384706   67.012963   99.426035
N     61.001033   66.854311  101.949676
C     61.622861   66.165020  100.914163
C     61.811979   66.777966  103.012440
H     61.670218   67.230656  103.989791
N     62.907527   66.053956  102.703990
H     63.732543   65.901382  103.309563
C     62.811278   65.661116  101.389686
H     63.575686   65.082560  100.895571
Mo    59.007704   67.959880  101.914014
Fe    52.945694   66.016861  104.425084
Fe    54.906406   67.852868  104.696296
Fe    54.275807   66.493478  102.198151
Fe    55.424980   65.215313  104.143141
Fe    57.748460   66.022673  103.215875
Fe    57.046847   68.386051  103.605377
Fe    56.471129   67.425048  101.364312
S     54.608121   66.103504  106.063439
S     53.027082   67.991214  103.369482
S     53.637155   64.456338  102.865601
S     59.066895   67.642702  104.198515
S     57.256586   69.546843  101.731257
S     58.140794   66.014793  100.977262
S     54.134434   69.435865  106.061141
S     57.354469   64.108982  104.350255
S     54.695879   67.005052   99.981858
C     55.954990   66.832477  103.164318
O     60.430265   69.583750  102.237699
O     59.559554   68.843012   99.942389
O     60.225338   70.693851   98.862713
O     60.439395   71.507928  103.876615
O     61.009612   73.511514  103.052480
O     64.686456   68.313598   99.354127
O     64.816373   69.112944  101.440114
C     60.726194   70.514854  101.179888
C     60.106456   69.995700   99.887646
C     60.097250   71.862793  101.556150
C     60.556601   72.344272  102.929198
C     62.253698   70.537107  100.987121
C     62.720451   69.261868  100.290969
C     64.192135   68.888983  100.363119
H     55.269763   69.920641  106.584165
H     62.206273   68.429145  100.772623
H     62.414558   69.263539   99.244948
H     62.539245   71.420975  100.414655
H     62.692398   70.607270  101.978448
H     59.017056   71.700634  101.607190
H     60.299612   72.603291  100.786655
H     56.482824   68.218275  105.129179
H     60.328970   70.153300  103.071640
H     55.092351   65.821038   99.467789
H     55.644107   69.139699  103.805316
H     60.777752   65.322586   99.081642
H     49.273105   64.175570  105.173084
H     51.024175   73.371053  109.095768
H     56.726690   71.437146   97.828887
H     56.134851   61.546765  101.899420
H     58.359805   72.769669  107.975651
H     62.454212   67.431379  108.811145
H     50.102860   68.965881  107.406444
H     59.206179   68.268275  112.060799
H     53.523023   73.439678  102.607668
