# Supplementary material for: A model for dinitrogen binding in the E4 state of nitrogenase
Source: Chem Sci. 2019 Oct 15;10(48):11110–24. doi: 10.1039/c9sc03610e (PMC7069239; doi:10.1039/c9sc03610e)
Supplement: Supplementary file 2 [file SC-010-C9SC03610E-s002.zip › Thorhallsson-xyzfiles/model-M-f147.xyz]

146
C     53.523515   72.739513  103.407281
H     53.450580   73.381153  104.285451
C     52.447275   71.643987  103.512137
H     52.661039   71.033957  104.395197
H     51.420097   72.019334  103.610234
H     52.476681   70.967266  102.654529
C     54.907920   72.082906  103.435306
H     55.716335   72.809142  103.581490
H     54.953154   71.394572  104.281607
H     55.122569   71.502445  102.530360
C     56.432396   71.715704   98.893086
H     57.314089   71.817467   99.534515
H     55.881632   72.661874   98.924313
N     55.604492   70.659266   99.451120
H     56.078705   69.958230  100.030709
C     54.289347   70.746545   99.581719
N     53.568362   71.577772   98.811530
H     53.990707   72.168008   98.100571
H     52.634468   71.805256   99.168991
N     53.648710   69.974323  100.471762
H     54.150905   69.504760  101.219976
H     52.648395   70.105851  100.590690
C     59.286761   73.034838  107.378594
H     59.083301   72.864107  106.315767
H     59.552554   74.090009  107.522662
C     60.454106   72.162047  107.826696
O     60.842189   72.112097  109.015871
N     61.057235   71.484195  106.843871
H     60.708514   71.560740  105.890978
H     61.831952   70.816571  107.032698
C     51.203361   72.279117  109.141003
H     51.332043   71.981275  110.189029
H     50.280454   71.811941  108.771117
N     53.373340   70.983225  108.807307
C     52.406786   71.865092  108.343889
C     54.340722   70.871406  107.843287
H     55.204841   70.224576  107.951501
N     54.055905   71.623730  106.802951
H     53.330388   70.451304  109.665453
C     52.858328   72.227148  107.092471
H     52.362801   72.875527  106.386488
C     49.815226   65.038518  104.835411
H     50.229241   64.731740  103.870368
H     49.126374   65.873628  104.672969
S     51.209343   65.523855  105.946475
C     50.462494   69.111506  106.485145
H     51.555637   68.990416  106.461029
H     50.238392   70.140279  106.178352
O     49.825995   68.225416  105.595877
H     50.339702   67.384317  105.627126
C     56.525277   62.482992  101.377277
H     56.602026   63.337215  102.061424
H     57.532008   62.232860  101.039305
N     55.683199   62.805089  100.224548
H     54.668977   62.644783  100.321894
C     56.141064   63.412379   99.130709
N     57.444908   63.620602   98.948697
H     58.119923   63.416656   99.674692
H     57.804998   64.131293   98.140743
N     55.286956   63.857283   98.185261
H     54.350515   63.420534   98.124053
H     55.686877   64.080364   97.281522
C     63.135998   67.318672  108.000392
H     64.137987   67.437995  108.438142
H     63.057960   66.317967  107.567050
C     62.971095   68.402091  106.910131
O     63.019750   69.608194  107.278279
O     62.819295   68.031324  105.708502
C     58.808738   69.220524  111.476818
H     58.135299   69.788734  112.122996
H     59.728317   69.805722  111.365886
C     58.251163   68.968675  110.089779
C     56.953049   68.475100  109.873775
H     56.292305   68.297766  110.721527
C     56.522056   68.153753  108.582902
H     55.531097   67.737110  108.407140
C     57.372680   68.340436  107.491826
H     57.032731   68.080181  106.491875
C     59.081397   69.189846  108.976580
H     60.070066   69.624981  109.119164
C     58.648815   68.875265  107.686222
H     59.294320   69.061041  106.832260
C     61.164847   66.291501   99.518929
H     61.999488   66.647314   98.917893
H     60.381455   67.049391   99.461118
N     61.037984   66.905650  101.973204
C     61.638023   66.201317  100.934702
C     61.853466   66.814416  103.030627
H     61.728138   67.270904  104.009075
N     62.932584   66.068564  102.716081
H     63.757853   65.904072  103.318248
C     62.820276   65.675735  101.403006
H     63.570353   65.080305  100.906738
Mo    59.065856   68.040691  101.971692
Fe    52.895900   66.132099  104.531467
Fe    54.824548   67.898529  104.731437
Fe    54.300250   66.731949  102.408530
Fe    55.455132   65.435038  104.325787
Fe    57.777238   66.167690  103.375157
Fe    57.177689   68.733716  103.803418
Fe    56.529759   67.558425  101.543759
S     54.502201   66.318202  106.224927
S     52.963746   68.160248  103.522215
S     53.736727   64.659058  102.966608
S     59.122531   67.736270  104.251711
S     57.320108   69.629075  101.765154
S     58.125768   66.078884  101.133265
S     57.720850   70.639485  104.909457
S     57.302901   64.215623  104.435751
S     54.800337   67.025163  100.147172
C     56.031155   67.115732  103.397985
O     60.483436   69.655793  102.244660
O     59.581182   68.882693   99.965208
O     60.226461   70.724693   98.856436
O     60.554879   71.586836  103.843956
O     61.042634   73.601704  103.007262
O     64.689245   68.321037   99.346773
O     64.829363   69.129068  101.429076
C     60.758743   70.571981  101.168316
C     60.122760   70.036433   99.890989
C     60.133354   71.922542  101.539147
C     60.620541   72.420355  102.895793
C     62.283485   70.587862  100.960081
C     62.735504   69.298446  100.280211
C     64.201999   68.907884  100.353400
H     56.584306   70.915885  105.571775
H     62.211936   68.478498  100.773518
H     62.426724   69.291651   99.234987
H     62.568003   71.460492  100.370651
H     62.726058   70.672380  101.948691
H     59.055770   71.753708  101.618014
H     60.313484   72.653665  100.755145
H     54.324361   69.001759  105.662019
H     60.402690   70.248763  103.071410
H     55.080963   65.724322   99.936192
H     55.869431   69.139658  104.735217
H     60.772571   65.360365   99.110061
H     49.248579   64.184362  105.206080
H     51.073218   73.360327  109.095019
H     56.760734   71.506438   97.875015
H     56.145304   61.622343  101.927706
H     58.366482   72.845031  107.930978
H     62.422857   67.443387  108.815220
H     50.154023   68.973500  107.521421
H     59.133323   68.320286  111.998625
H     53.459385   73.392942  102.537232
