# Supplementary material for: A model for dinitrogen binding in the E4 state of nitrogenase
Source: Chem Sci. 2019 Oct 15;10(48):11110–24. doi: 10.1039/c9sc03610e (PMC7069239; doi:10.1039/c9sc03610e)
Supplement: Supplementary file 2 [file SC-010-C9SC03610E-s002.zip › Thorhallsson-xyzfiles/model-K-f2467.xyz]

146
C     53.600545   72.800011  103.498106
H     53.483990   73.462515  104.359646
C     52.555238   71.673114  103.603380
H     52.780390   71.065142  104.487437
H     51.521305   72.029878  103.695768
H     52.601443   70.999554  102.743523
C     55.014054   72.189156  103.552721
H     55.795604   72.947360  103.697737
H     55.078995   71.487922  104.391244
H     55.250665   71.608074  102.652177
C     56.452604   71.703573   98.902689
H     57.351559   71.783183   99.523490
H     55.919614   72.659589   98.952294
N     55.619570   70.658074   99.473889
H     56.092150   69.966778  100.066837
C     54.306050   70.762564   99.620728
N     53.586982   71.590224   98.845414
H     54.007222   72.162854   98.118682
H     52.657722   71.830840   99.205182
N     53.665292   70.016234  100.532590
H     54.163486   69.551021  101.285806
H     52.666492   70.160532  100.654959
C     59.233432   72.899731  107.365376
H     58.978515   72.630040  106.334003
H     59.464494   73.973347  107.390746
C     60.466787   72.116158  107.805854
O     60.873951   72.091506  108.987213
N     61.107470   71.479230  106.817098
H     60.766360   71.549918  105.860662
H     61.904327   70.836525  107.007460
C     51.103026   72.286218  109.145982
H     50.840043   71.930298  110.155089
H     50.338379   71.878639  108.468876
N     52.895731   70.552881  109.322040
C     52.484320   71.793822  108.853980
C     54.213278   70.398576  108.982294
H     54.774008   69.497072  109.189765
N     54.680177   71.469003  108.378252
H     52.279464   69.822360  109.659134
C     53.616285   72.328590  108.276808
H     53.703057   73.287815  107.790833
C     49.771114   65.020832  104.757306
H     50.168857   64.698143  103.791333
H     49.079611   65.853464  104.594693
S     51.172723   65.520697  105.836458
C     50.363146   69.102992  106.350195
H     51.457598   69.024366  106.291675
H     50.092791   70.119104  106.035935
O     49.724708   68.178777  105.500879
H     50.286499   67.368619  105.504655
C     56.509742   62.418300  101.370244
H     56.565441   63.266742  102.061895
H     57.526068   62.192265  101.047997
N     55.680388   62.748225  100.211133
H     54.662560   62.613120  100.313877
C     56.142958   63.369584   99.129727
N     57.449070   63.539828   98.922112
H     58.145106   63.255727   99.600979
H     57.803741   64.058250   98.117329
N     55.286902   63.879073   98.213640
H     54.341112   63.460286   98.156282
H     55.680164   64.076924   97.300139
C     63.157606   67.320725  107.995195
H     64.158870   67.445365  108.432813
H     63.082043   66.319556  107.562514
C     62.987000   68.403206  106.904697
O     63.067190   69.609649  107.268800
O     62.798809   68.034292  105.707477
C     58.818569   69.178338  111.392184
H     58.106456   69.751150  111.991519
H     59.728311   69.783126  111.305337
C     58.325047   68.889988  109.986273
C     57.071782   68.305350  109.729753
H     56.414719   68.049581  110.560177
C     56.669911   68.032634  108.421037
H     55.699187   67.586599  108.210219
C     57.508980   68.340282  107.347453
H     57.188784   68.130655  106.329078
C     59.155770   69.202685  108.897434
H     60.116821   69.684254  109.073322
C     58.754003   68.925393  107.585511
H     59.409947   69.171772  106.754322
C     61.157516   66.273799   99.489341
H     61.990245   66.633075   98.888266
H     60.372602   67.031043   99.435427
N     61.019225   66.861676  101.945721
C     61.632608   66.177369  100.903159
C     61.834877   66.774903  103.003992
H     61.700896   67.222043  103.985670
N     62.926972   66.050446  102.684023
H     63.753528   65.890753  103.286397
C     62.821854   65.665266  101.367931
H     63.579165   65.083384  100.867093
Mo    59.035680   67.976619  101.901096
Fe    53.003027   65.960344  104.536514
Fe    54.830012   67.881138  104.635467
Fe    54.305355   66.560969  102.365062
Fe    55.514119   65.199971  104.211059
Fe    57.789172   66.044864  103.284073
Fe    57.164331   68.428383  103.619752
Fe    56.501894   67.513720  101.447064
S     54.588916   66.099825  106.080226
S     52.941635   67.996697  103.432371
S     53.774497   64.450242  102.952916
S     59.097066   67.631967  104.181821
S     57.297871   69.600229  101.817279
S     58.100605   66.039022  101.017337
S     54.148738   69.412457  106.127351
S     57.415655   64.098067  104.371942
S     54.678183   67.056751  100.087311
C     55.998650   66.954485  103.326334
O     60.453327   69.589823  102.213761
O     59.534516   68.891707   99.919570
O     60.231369   70.735230   98.846152
O     60.458772   71.498625  103.864901
O     61.013533   73.515696  103.059543
O     64.687797   68.311702   99.345880
O     64.818149   69.117240  101.429578
C     60.738524   70.532011  101.160367
C     60.105580   70.030190   99.867175
C     60.108870   71.874973  101.552154
C     60.569194   72.345745  102.927182
C     62.264063   70.554922  100.965527
C     62.725558   69.275041  100.275101
C     64.194808   68.893500  100.352155
H     55.248875   70.135562  106.380786
H     62.205140   68.446830  100.757882
H     62.421843   69.276376   99.228336
H     62.548739   71.435190  100.387525
H     62.703254   70.630494  101.956616
H     59.029425   71.707287  101.605379
H     60.307534   72.620833  100.786979
H     57.459483   69.627191  104.480332
H     60.346023   70.157782  103.051974
H     55.135054   65.863411   99.659785
H     56.103525   69.028012  104.621099
H     60.766738   65.341650   99.081349
H     49.213175   64.173656  105.156132
H     51.025357   73.372188  109.093978
H     56.759848   71.501132   97.876684
H     56.131205   61.549397  101.908560
H     58.353965   72.737440  107.988486
H     62.444129   67.442255  108.810210
H     50.099794   68.973506  107.399931
H     59.138673   68.297122  111.948116
H     53.522200   73.425557  102.608936
