# Supplementary material for: A model for dinitrogen binding in the E4 state of nitrogenase
Source: Chem Sci. 2019 Oct 15;10(48):11110–24. doi: 10.1039/c9sc03610e (PMC7069239; doi:10.1039/c9sc03610e)
Supplement: Supplementary file 2 [file SC-010-C9SC03610E-s002.zip › Thorhallsson-xyzfiles/model-F-f147.xyz]

146
C     53.865560   72.787744  103.114629
H     53.997785   73.385316  104.015920
C     52.848906   71.680739  103.416350
H     53.257532   71.037549  104.202371
H     51.886689   72.065256  103.778280
H     52.664369   71.042560  102.548401
C     55.236571   72.200926  102.738153
H     56.013722   72.974430  102.668946
H     55.574422   71.511834  103.510383
H     55.206440   71.636732  101.799264
C     56.515211   71.390216   98.862476
H     57.451663   71.240772   99.410275
H     56.127221   72.392023   99.090776
N     55.567399   70.392964   99.333269
H     55.934610   69.597366   99.860660
C     54.274348   70.663500   99.513033
N     53.693188   71.698250   98.880937
H     54.158321   72.270758   98.185162
H     52.744133   71.928566   99.180396
N     53.545280   69.926308  100.348350
H     53.905329   69.030507  100.701807
H     52.553291   70.140954  100.427201
C     59.246498   72.985968  107.351935
H     59.030891   72.777525  106.297787
H     59.496527   74.050518  107.448037
C     60.436928   72.148062  107.810534
O     60.822953   72.116794  108.999557
N     61.053790   71.470007  106.836125
H     60.732809   71.556307  105.872671
H     61.840595   70.815883  107.033173
C     51.150321   72.286790  109.147985
H     51.137311   71.971907  110.201314
H     50.270250   71.841008  108.662445
N     53.089751   70.685766  108.916618
C     52.440596   71.848444  108.528372
C     54.241267   70.584436  108.177049
H     54.929120   69.752422  108.277617
N     54.373057   71.607475  107.361886
H     52.723918   69.991317  109.554488
C     53.260616   72.386133  107.558681
H     53.077979   73.285569  106.989580
C     49.875161   65.021612  104.863611
H     50.310506   64.701676  103.912001
H     49.205252   65.867124  104.678841
S     51.252145   65.490716  106.008915
C     50.485128   69.089443  106.506815
H     51.580501   68.984745  106.505541
H     50.251043   70.112292  106.186637
O     49.881107   68.184836  105.619811
H     50.397385   67.344201  105.676323
C     56.467810   62.435065  101.353144
H     56.540049   63.283754  102.042727
H     57.477756   62.193352  101.018909
N     55.632308   62.767334  100.200306
H     54.617100   62.628272  100.303782
C     56.092346   63.389290   99.113838
N     57.402605   63.586681   98.935550
H     58.069175   63.400192   99.672389
H     57.764739   64.086883   98.124291
N     55.251262   63.820329   98.160464
H     54.303831   63.412866   98.107746
H     55.649881   64.074398   97.266270
C     63.109658   67.308003  107.986736
H     64.116580   67.416404  108.415522
H     63.020345   66.311789  107.545388
C     62.943228   68.402271  106.908985
O     63.007546   69.605396  107.289071
O     62.774560   68.045772  105.706051
C     58.867493   69.223344  111.617390
H     58.191570   69.766757  112.282231
H     59.789444   69.806494  111.524489
C     58.311913   68.989908  110.228227
C     57.036976   68.431880  110.022867
H     56.372537   68.261855  110.867847
C     56.649245   68.013856  108.751736
H     55.693548   67.521002  108.578960
C     57.515423   68.184758  107.672045
H     57.229613   67.796956  106.699180
C     59.138340   69.230882  109.116868
H     60.101345   69.721130  109.254665
C     58.743426   68.827655  107.837781
H     59.396080   68.991552  106.982790
C     61.150765   66.254097   99.457646
H     61.972051   66.629666   98.850308
H     60.357513   67.002633   99.417036
N     61.054676   66.850566  101.910203
C     61.643518   66.153337  100.863941
C     61.885469   66.760427  102.956765
H     61.773787   67.215331  103.937510
N     62.962678   66.019355  102.626061
H     63.792449   65.853418  103.223120
C     62.832898   65.628743  101.313857
H     63.574108   65.036099  100.802147
Mo    59.040860   67.907785  101.943534
Fe    52.951569   66.083385  104.596217
Fe    55.053517   67.761870  104.769644
Fe    54.246207   66.533937  102.344903
Fe    55.452889   65.246480  104.257705
Fe    57.854632   65.830496  103.272890
Fe    57.306266   68.416934  103.847125
Fe    56.513895   67.350946  101.537709
S     54.634305   66.173425  106.255133
S     53.087839   68.089101  103.600684
S     53.620613   64.520659  103.030267
S     59.159653   67.417518  104.159037
S     57.259585   69.447870  101.876654
S     58.152438   65.970114  101.026704
S     55.947120   69.851023  105.009358
S     57.254460   64.005582  104.452088
S     54.744029   66.991711  100.258306
C     55.980004   66.801371  103.272944
O     60.429756   69.554820  102.272761
O     59.525050   68.831089   99.976681
O     60.200557   70.680570   98.898562
O     60.446003   71.498309  103.910619
O     60.957902   73.508224  103.058150
O     64.679422   68.327707   99.355352
O     64.803144   69.119056  101.444380
C     60.705108   70.493000  101.214260
C     60.081256   69.977556   99.921669
C     60.051026   71.826883  101.598687
C     60.528606   72.329417  102.956459
C     62.231599   70.538424  101.010027
C     62.710684   69.281997  100.285232
C     64.182233   68.902761  100.363271
H     56.506786   69.764789  106.227121
H     62.192702   68.435067  100.737163
H     62.415932   69.311879   99.236547
H     62.502264   71.437065  100.453909
H     62.677463   70.596634  101.998484
H     58.977047   71.625971  101.686696
H     60.215783   72.565851  100.818357
H     58.189500   69.497836  104.374806
H     60.309678   70.121520  103.104118
H     59.164963   65.047167  103.276821
H     57.033020   67.702727  105.146473
H     60.763046   65.320845   99.049258
H     49.284175   64.180214  105.225348
H     51.045682   73.370393  109.093917
H     56.739512   71.327038   97.797692
H     56.091332   61.572090  101.902330
H     58.338374   72.808532  107.928039
H     62.405536   67.429458  108.809856
H     50.161231   68.953095  107.538594
H     59.190668   68.301163  112.100307
H     53.622791   73.489212  102.316461
