# Supplementary material for: A model for dinitrogen binding in the E4 state of nitrogenase
Source: Chem Sci. 2019 Oct 15;10(48):11110–24. doi: 10.1039/c9sc03610e (PMC7069239; doi:10.1039/c9sc03610e)
Supplement: Supplementary file 2 [file SC-010-C9SC03610E-s002.zip › Thorhallsson-xyzfiles/model-G-f147.xyz]

146
C     53.789184   72.799714  103.232521
H     53.734949   73.403842  104.137253
C     52.819636   71.619294  103.382376
H     53.119131   71.024699  104.251697
H     51.777623   71.927771  103.539188
H     52.857137   70.952467  102.517086
C     55.239676   72.308300  103.077382
H     55.962842   73.107983  103.282199
H     55.450292   71.522196  103.802899
H     55.432358   71.874321  102.086536
C     56.536075   71.414484   98.876332
H     57.475191   71.300418   99.425844
H     56.124841   72.405859   99.104913
N     55.617558   70.390572   99.350147
H     56.013177   69.610361   99.877748
C     54.318857   70.620715   99.536404
N     53.707832   71.643009   98.913303
H     54.175637   72.259495   98.259768
H     52.763116   71.864009   99.241458
N     53.612943   69.846192  100.360370
H     53.997378   68.952738  100.695671
H     52.612777   70.007831  100.432046
C     59.242032   73.034519  107.333154
H     59.017592   72.802261  106.285677
H     59.447945   74.109860  107.410941
C     60.478065   72.257744  107.777152
O     60.865343   72.225472  108.965214
N     61.140835   71.637388  106.792194
H     60.800160   71.691786  105.833114
H     61.905301   70.961225  106.997480
C     51.151636   72.274680  109.186190
H     51.059661   71.968726  110.239186
H     50.301214   71.829911  108.649293
N     53.011266   70.583720  109.083669
C     52.476564   71.797722  108.677112
C     54.234613   70.442499  108.479262
H     54.858143   69.565773  108.611797
N     54.519482   71.487411  107.734740
H     52.536256   69.894335  109.652426
C     53.435748   72.322760  107.836374
H     53.374844   73.255378  107.296364
C     49.826178   65.021312  104.866827
H     50.257822   64.711770  103.910306
H     49.152562   65.866229  104.693343
S     51.204411   65.479176  106.011823
C     50.482729   69.083255  106.505778
H     51.577280   68.971454  106.502895
H     50.254191   70.108852  106.189918
O     49.871682   68.186300  105.615425
H     50.386060   67.344510  105.663182
C     56.459206   62.466534  101.358382
H     56.567797   63.325477  102.030017
H     57.455658   62.184181  101.013558
N     55.619971   62.799579  100.209743
H     54.606590   62.642633  100.304909
C     56.083509   63.422392   99.125355
N     57.392375   63.650420   98.973960
H     58.046821   63.473093   99.723543
H     57.766280   64.134386   98.158332
N     55.251686   63.821653   98.151953
H     54.307941   63.407028   98.093546
H     55.657678   64.080327   97.262626
C     63.162691   67.345059  108.013066
H     64.162160   67.488122  108.449740
H     63.111037   66.348284  107.566141
C     62.962046   68.437247  106.936480
O     62.962244   69.641325  107.317972
O     62.830950   68.072726  105.730967
C     58.916472   69.195721  111.636338
H     58.181291   69.711547  112.259394
H     59.838182   69.787171  111.654767
C     58.502306   69.022114  110.189179
C     57.294720   68.401416  109.817728
H     56.576665   68.104667  110.580728
C     57.041652   68.095435  108.479962
H     56.134938   67.569137  108.181435
C     57.985238   68.423633  107.502757
H     57.812851   68.144155  106.467923
C     59.412179   69.396186  109.186506
H     60.330727   69.918910  109.448142
C     59.161592   69.087888  107.846630
H     59.890323   69.344365  107.083333
C     61.168589   66.267196   99.526173
H     61.996884   66.636314   98.923652
H     60.377914   67.018809   99.477326
N     61.060066   66.873127  101.986336
C     61.651033   66.171776  100.939912
C     61.882777   66.780352  103.036982
H     61.757218   67.230078  104.018215
N     62.961395   66.039322  102.710645
H     63.790535   65.873749  103.307904
C     62.838144   65.648771  101.397425
H     63.582689   65.053237  100.893583
Mo    59.050540   67.913580  102.027316
Fe    52.925144   66.004234  104.620529
Fe    55.073863   67.515658  104.768426
Fe    54.281138   66.469379  102.435960
Fe    55.405281   65.000284  104.380950
Fe    57.951577   65.871423  103.463204
Fe    57.081607   68.307798  103.837874
Fe    56.548121   67.211878  101.550244
S     54.552700   66.043015  106.292609
S     53.126273   68.013782  103.652594
S     53.546908   64.486964  102.994358
S     59.144759   67.677111  104.311728
S     57.177652   69.365711  101.882435
S     58.273868   65.886295  101.223515
S     55.683354   69.681514  105.163208
S     57.368493   64.007963  104.460722
S     54.770041   66.856649  100.308194
C     56.005687   66.594807  103.307750
O     60.425370   69.580983  102.292596
O     59.485673   68.827741  100.034449
O     60.185707   70.640901   98.906187
O     60.442121   71.521946  103.905666
O     60.996344   73.515490  103.049518
O     64.677147   68.324838   99.357825
O     64.802543   69.120451  101.444987
C     60.704100   70.498787  101.219114
C     60.063724   69.962641   99.944951
C     60.063313   71.844760  101.588731
C     60.542421   72.347380  102.946597
C     62.230118   70.534936  101.007287
C     62.706441   69.272765  100.291846
C     64.180167   68.899918  100.365838
H     56.352088   69.612048  106.324257
H     62.195866   68.430368  100.759970
H     62.403421   69.288552   99.245277
H     62.502217   71.428265  100.443346
H     62.680308   70.599186  101.993523
H     58.985706   71.670451  101.665103
H     60.243285   72.577345  100.806194
H     55.033531   63.569212  104.898865
H     60.325083   70.160311  103.119443
H     59.316563   65.165553  103.585543
H     56.589850   67.512939  105.276755
H     60.784594   65.337669   99.105944
H     49.244166   64.173266  105.227586
H     51.051679   73.357442  109.110671
H     56.755069   71.346178   97.810760
H     56.062907   61.625124  101.926752
H     58.352407   72.828475  107.928285
H     62.446890   67.437737  108.829832
H     50.157774   68.946472  107.537167
H     59.211527   68.255951  112.103073
H     53.604072   73.470921  102.393902
