# Supplementary material for: A model for dinitrogen binding in the E4 state of nitrogenase
Source: Chem Sci. 2019 Oct 15;10(48):11110–24. doi: 10.1039/c9sc03610e (PMC7069239; doi:10.1039/c9sc03610e)
Supplement: Supplementary file 2 [file SC-010-C9SC03610E-s002.zip › Thorhallsson-xyzfiles/model-M-f346.xyz]

146
C     53.505948   72.659798  103.332978
H     53.485978   73.260357  104.240005
C     52.401023   71.594479  103.444273
H     52.615198   70.969999  104.317054
H     51.388261   71.998598  103.573063
H     52.389447   70.926015  102.578802
C     54.877050   71.978031  103.269745
H     55.693816   72.665230  103.514197
H     54.921863   71.176386  104.010366
H     55.091134   71.531510  102.292285
C     56.456995   71.901260   98.931520
H     57.321907   72.124634   99.564363
H     55.842762   72.805977   98.869915
N     55.706616   70.846643   99.584320
H     56.230194   70.242580  100.235159
C     54.389925   70.751601   99.586098
N     53.633785   71.443095   98.713561
H     54.048162   72.101127   98.058036
H     52.677536   71.626983   99.043052
N     53.779844   69.916541  100.447903
H     54.278126   69.577587  101.265167
H     52.770053   69.975563  100.529430
C     59.330446   73.103057  107.410708
H     59.147207   72.989099  106.337509
H     59.619898   74.141601  107.614768
C     60.460448   72.178646  107.846793
O     60.843377   72.102581  109.036710
N     61.039885   71.487867  106.858371
H     60.689817   71.576496  105.907122
H     61.802043   70.804495  107.041475
C     51.211470   72.286524  109.109268
H     51.333299   71.971009  110.152928
H     50.294018   71.822187  108.722781
N     53.393330   71.011990  108.768561
C     52.425204   71.896613  108.313804
C     54.368854   70.921895  107.811048
H     55.240876   70.285497  107.918176
N     54.086555   71.688902  106.780337
H     53.351439   70.470370  109.620483
C     52.885270   72.284664  107.072542
H     52.396345   72.950627  106.377412
C     49.764220   65.044073  104.863681
H     50.193501   64.748187  103.902263
H     49.071672   65.876052  104.702241
S     51.136802   65.524123  105.999905
C     50.471752   69.126988  106.525971
H     51.563794   68.994818  106.510563
H     50.261012   70.161418  106.229323
O     49.833903   68.261186  105.618303
H     50.321200   67.405604  105.657670
C     56.529557   62.506593  101.379114
H     56.627026   63.360500  102.061116
H     57.528712   62.238301  101.031982
N     55.684179   62.838596  100.230587
H     54.672382   62.660090  100.319560
C     56.148204   63.426274   99.126764
N     57.453436   63.641249   98.959548
H     58.111066   63.487423   99.713316
H     57.819788   64.145894   98.150516
N     55.303557   63.839362   98.161844
H     54.365566   63.406585   98.104802
H     55.709578   64.054497   97.259262
C     63.126950   67.320844  108.004304
H     64.126864   67.442364  108.446369
H     63.052857   66.319450  107.571675
C     62.965874   68.402767  106.912606
O     63.002014   69.609356  107.280172
O     62.830100   68.030115  105.709783
C     58.792183   69.228324  111.486249
H     58.126509   69.796185  112.140499
H     59.709651   69.814101  111.362734
C     58.218878   68.972034  110.106636
C     56.917558   68.480162  109.905303
H     56.261535   68.315861  110.759299
C     56.480002   68.137085  108.622014
H     55.487722   67.719243  108.458597
C     57.329163   68.301465  107.526813
H     56.989916   68.011350  106.535087
C     59.041724   69.181286  108.985876
H     60.030621   69.619494  109.117101
C     58.603233   68.846131  107.703549
H     59.244375   69.017065  106.843824
C     61.198066   66.281103   99.548027
H     62.029159   66.635905   98.941965
H     60.418341   67.044693   99.503283
N     61.085616   66.876232  102.003700
C     61.681177   66.176285  100.959750
C     61.896229   66.772817  103.063320
H     61.771232   67.226597  104.043619
N     62.970161   66.021028  102.743974
H     63.797665   65.856821  103.344057
C     62.857352   65.638586  101.426714
H     63.600683   65.038019  100.927378
Mo    59.160778   68.009159  101.951126
Fe    52.865985   66.027114  104.632598
Fe    54.755683   67.896151  104.906684
Fe    54.314599   66.778232  102.584232
Fe    55.457940   65.447348  104.406454
Fe    57.776563   66.257283  103.482444
Fe    57.113036   68.896007  104.030373
Fe    56.595340   67.541737  101.699680
S     54.479251   66.147135  106.299217
S     52.923871   68.133399  103.630543
S     53.699987   64.637357  103.081322
S     59.161157   67.822344  104.296204
S     57.359773   69.624476  101.850656
S     58.178726   66.014857  101.234967
S     57.584612   70.885425  105.121717
S     57.294883   64.233220  104.446863
S     54.797868   66.878598  100.309651
C     56.031107   67.176500  103.568282
O     60.540907   69.644190  102.209624
O     59.566866   68.904264   99.951867
O     60.230221   70.736172   98.833202
O     60.531398   71.547694  103.835780
O     61.045624   73.569229  103.025069
O     64.700175   68.310224   99.340510
O     64.842546   69.134559  101.416717
C     60.785442   70.573762  101.139310
C     60.129389   70.045843   99.868334
C     60.144720   71.912159  101.529095
C     60.615605   72.392612  102.897732
C     62.305088   70.598478  100.918589
C     62.748200   69.290055  100.271142
C     64.214211   68.903172  100.343787
H     56.384073   71.149318  105.665991
H     62.230831   68.485935  100.796960
H     62.427879   69.252682   99.230010
H     62.584775   71.455354  100.305138
H     62.753831   70.706302  101.902589
H     59.068124   71.732864  101.595350
H     60.323980   72.656691  100.757696
H     54.350969   68.815165  106.067531
H     60.437623   70.227175  103.043463
H     55.219826   65.607566  100.211959
H     55.629088   69.224527  104.955194
H     60.796360   65.357151   99.132079
H     49.203211   64.182539  105.225755
H     51.075106   73.367578  109.081073
H     56.811030   71.618307   97.940226
H     56.140478   61.653148  101.934377
H     58.392086   72.906839  107.929404
H     62.410201   67.444923  108.816056
H     50.154022   68.981131  107.558366
H     59.123352   68.328824  112.005184
H     53.432175   73.349520  102.492200
