# Supplementary material for: A model for dinitrogen binding in the E4 state of nitrogenase
Source: Chem Sci. 2019 Oct 15;10(48):11110–24. doi: 10.1039/c9sc03610e (PMC7069239; doi:10.1039/c9sc03610e)
Supplement: Supplementary file 2 [file SC-010-C9SC03610E-s002.zip › Thorhallsson-xyzfiles/model-L-f346.xyz]

146
C     53.590860   72.808617  103.509011
H     53.451825   73.472961  104.366031
C     52.558233   71.668408  103.598802
H     52.776142   71.063041  104.486970
H     51.518758   72.013139  103.673631
H     52.627615   70.996590  102.738858
C     55.008607   72.213142  103.593498
H     55.785015   72.980080  103.718806
H     55.067648   71.541639  104.457470
H     55.254342   71.603555  102.714768
C     56.424963   71.691033   98.870996
H     57.319351   71.773192   99.498676
H     55.885364   72.643166   98.920060
N     55.596973   70.635110   99.428609
H     56.082490   69.942229  100.009432
C     54.287813   70.743722   99.605625
N     53.557719   71.584253   98.855216
H     53.968465   72.159531   98.125306
H     52.635822   71.825270   99.234939
N     53.666327   69.990334  100.524579
H     54.183186   69.507856  101.254159
H     52.666884   70.111078  100.658696
C     59.236511   72.969183  107.350437
H     58.988792   72.707637  106.315095
H     59.442609   74.047100  107.390162
C     60.486962   72.208383  107.782300
O     60.889368   72.178901  108.964642
N     61.148886   71.600270  106.788221
H     60.800131   71.655780  105.832795
H     61.924542   70.934716  106.984788
C     51.106182   72.283977  109.163413
H     50.848421   71.936058  110.176532
H     50.336887   71.873067  108.493640
N     52.892301   70.547333  109.345563
C     52.483434   71.783777  108.866357
C     54.202419   70.376280  108.988306
H     54.757912   69.473064  109.203383
N     54.667299   71.432413  108.356655
H     52.279999   69.838556  109.732179
C     53.608865   72.299970  108.259599
H     53.694559   73.250017  107.755436
C     49.828227   65.022485  104.792918
H     50.254528   64.693929  103.840796
H     49.142659   65.854411  104.605358
S     51.203243   65.535593  105.911449
C     50.347818   69.124418  106.376875
H     51.443307   69.065602  106.320134
H     50.058920   70.134525  106.059757
O     49.726638   68.187824  105.526567
H     50.289555   67.380445  105.549548
C     56.501162   62.419726  101.363233
H     56.550657   63.270187  102.052973
H     57.519890   62.195841  101.046687
N     55.678388   62.743361  100.197638
H     54.659989   62.608415  100.294777
C     56.149682   63.358620   99.116330
N     57.456982   63.532164   98.921355
H     58.141368   63.292058   99.628087
H     57.816941   64.055481   98.122171
N     55.300929   63.855945   98.186934
H     54.354788   63.438531   98.127498
H     55.700988   64.052158   97.276169
C     63.172440   67.335480  107.997651
H     64.172043   67.477661  108.434041
H     63.116246   66.336900  107.555762
C     62.974514   68.423585  106.915983
O     63.008436   69.629364  107.290407
O     62.811157   68.055838  105.714928
C     58.908620   69.194800  111.569183
H     58.180557   69.727401  112.185771
H     59.832638   69.783309  111.569878
C     58.480166   69.008128  110.127458
C     57.238812   68.449094  109.771755
H     56.524953   68.180617  110.549764
C     56.933118   68.197984  108.432737
H     55.980499   67.758391  108.139452
C     57.868590   68.496784  107.439552
H     57.639031   68.274934  106.403027
C     59.390325   69.342361  109.111563
H     60.335889   69.820100  109.362245
C     59.094542   69.070596  107.772479
H     59.820511   69.300563  106.997751
C     61.171775   66.259587   99.490055
H     62.015932   66.610847   98.901053
H     60.390290   67.018044   99.419138
N     61.001438   66.864566  101.945620
C     61.624732   66.173877  100.911957
C     61.810156   66.788212  103.010191
H     61.665827   67.240990  103.986840
N     62.906210   66.063872  102.704214
H     63.729845   65.910866  103.311200
C     62.811618   65.669246  101.390142
H     63.575118   65.087866  100.897932
Mo    59.013425   67.974159  101.909211
Fe    52.957042   65.966737  104.524519
Fe    54.908719   67.909306  104.645624
Fe    54.250001   66.568428  102.325559
Fe    55.470428   65.256334  104.199755
Fe    57.754373   66.051335  103.190404
Fe    57.056732   68.501600  103.707094
Fe    56.520386   67.445308  101.434602
S     54.595526   66.105966  106.063871
S     52.958916   67.963034  103.456458
S     53.651841   64.477773  102.962412
S     59.062171   67.643263  104.204016
S     57.275245   69.608848  101.765338
S     58.169572   66.032485  100.953882
S     54.047091   69.345793  106.118915
S     57.360642   64.115488  104.331566
S     54.682288   66.969973  100.060259
C     55.972167   66.883328  103.212287
O     60.437959   69.590873  102.234384
O     59.557421   68.860159   99.933874
O     60.227044   70.713740   98.860691
O     60.444601   71.514054  103.875140
O     61.012732   73.519533  103.053046
O     64.688632   68.316872   99.350661
O     64.818019   69.116320  101.436706
C     60.731126   70.523728  101.176042
C     60.107024   70.010399   99.883343
C     60.103212   71.870875  101.556239
C     60.561793   72.351234  102.928334
C     62.258004   70.544468  100.982014
C     62.722869   69.268428  100.285912
C     64.194020   68.893121  100.359241
H     55.131981   70.058330  106.450903
H     62.206704   68.436257  100.766375
H     62.417193   69.271220   99.239789
H     62.542303   71.428452  100.409157
H     62.697407   70.615190  101.973095
H     59.023478   71.704016  101.607874
H     60.303986   72.611642  100.786717
H     56.297570   68.211193  105.288297
H     60.335364   70.161479  103.067415
H     55.104362   65.768829   99.623540
H     55.412769   69.193407  103.901382
H     60.784703   65.326825   99.079938
H     49.254948   64.179319  105.178260
H     51.028804   73.369449  109.101522
H     56.740562   71.492947   97.846678
H     56.125259   61.550576  101.902996
H     58.361407   72.780100  107.972134
H     62.456854   67.435607  108.813726
H     50.086617   68.991020  107.426659
H     59.201509   68.264875  112.056547
H     53.519294   73.428412  102.615254
