# Supplementary material for: A model for dinitrogen binding in the E4 state of nitrogenase
Source: Chem Sci. 2019 Oct 15;10(48):11110–24. doi: 10.1039/c9sc03610e (PMC7069239; doi:10.1039/c9sc03610e)
Supplement: Supplementary file 2 [file SC-010-C9SC03610E-s002.zip › Thorhallsson-xyzfiles/model-G-f235.xyz]

146
C     53.819908   72.765738  103.150020
H     53.867509   73.348383  104.066874
C     52.812422   71.630014  103.361907
H     53.158198   71.008924  104.194218
H     51.805013   71.983689  103.617367
H     52.740657   70.979149  102.487277
C     55.230109   72.218223  102.875869
H     56.001495   72.988811  103.008798
H     55.465598   71.436095  103.594530
H     55.327294   71.770332  101.879395
C     56.534404   71.430218   98.885889
H     57.476589   71.314926   99.431424
H     56.125836   72.426852   99.100483
N     55.614178   70.416834   99.375231
H     56.003829   69.645716   99.923621
C     54.309326   70.642072   99.524130
N     53.705216   71.650524   98.871210
H     54.179601   72.262592   98.217518
H     52.754122   71.870733   99.177566
N     53.587293   69.878042  100.342467
H     53.965162   68.990635  100.699230
H     52.588529   70.056367  100.404212
C     59.250286   72.985229  107.350627
H     59.036438   72.775089  106.296412
H     59.497336   74.050404  107.446847
C     60.441103   72.149372  107.811833
O     60.825016   72.119732  109.002141
N     61.059846   71.470892  106.838872
H     60.741145   71.559163  105.875245
H     61.845911   70.815711  107.037652
C     51.160107   72.282164  109.159028
H     51.211667   71.983246  110.215484
H     50.254555   71.827860  108.731160
N     53.058591   70.654758  108.751259
C     52.405976   71.842293  108.454615
C     54.143992   70.555843  107.917149
H     54.813857   69.703432  107.932562
N     54.234315   71.604552  107.129036
H     52.729948   69.941621  109.388766
C     53.159735   72.397979  107.443309
H     52.951166   73.320930  106.923387
C     49.868189   65.024798  104.850756
H     50.305657   64.700825  103.901544
H     49.192104   65.863935  104.659100
S     51.244462   65.511515  105.989162
C     50.464087   69.083998  106.490186
H     51.558200   68.968473  106.479756
H     50.237101   70.109434  106.173108
O     49.845514   68.185561  105.607115
H     50.358954   67.342588  105.659556
C     56.457905   62.474174  101.342770
H     56.592824   63.338042  102.003282
H     57.443893   62.171154  100.986766
N     55.609768   62.810755  100.201714
H     54.596532   62.658893  100.303722
C     56.071042   63.420746   99.109598
N     57.381658   63.627112   98.942838
H     58.034912   63.477165   99.699609
H     57.749579   64.116020   98.127553
N     55.234277   63.826836   98.142126
H     54.291416   63.409648   98.087147
H     55.637690   64.077056   97.249072
C     63.125426   67.305852  107.993444
H     64.131200   67.420252  108.423292
H     63.041974   66.309097  107.552000
C     62.951109   68.400995  106.916716
O     63.005846   69.603594  107.299618
O     62.784174   68.046673  105.712875
C     58.877643   69.231305  111.610705
H     58.197206   69.774182  112.271106
H     59.802775   69.810951  111.527975
C     58.334797   69.000928  110.216272
C     57.056920   68.455644  109.997645
H     56.377606   68.305067  110.834484
C     56.687549   68.015517  108.728158
H     55.730052   67.527565  108.551536
C     57.578690   68.148156  107.662061
H     57.317390   67.718953  106.698095
C     59.178283   69.223210  109.113832
H     60.140931   69.712213  109.257790
C     58.805255   68.793831  107.837251
H     59.476565   68.937037  106.993225
C     61.154263   66.261838   99.452412
H     61.969226   66.643003   98.839862
H     60.356748   67.005994   99.419845
N     61.085085   66.865609  101.905582
C     61.660142   66.163442  100.854558
C     61.920475   66.767726  102.946891
H     61.812445   67.215446  103.931344
N     62.989131   66.018795  102.608622
H     63.819314   65.845343  103.203314
C     62.848065   65.629885  101.296922
H     63.579549   65.027877  100.782489
Mo    59.075386   67.907717  101.965797
Fe    52.938420   66.104309  104.589439
Fe    54.995401   67.806481  104.726450
Fe    54.327057   66.525234  102.396367
Fe    55.473443   65.026481  104.344771
Fe    57.972976   65.849699  103.300558
Fe    57.218339   68.193436  103.792475
Fe    56.561022   67.320065  101.517794
S     54.631920   66.259784  106.235124
S     53.088467   68.103591  103.557125
S     53.599815   64.550310  103.002819
S     59.201365   67.496540  104.215244
S     57.270569   69.422864  101.901217
S     58.204133   65.962479  101.053445
S     56.235603   69.796936  104.975305
S     57.438131   64.047884  104.399899
S     54.787050   66.939831  100.282879
C     56.071839   66.714117  103.280322
O     60.460579   69.565302  102.278135
O     59.528933   68.833593   99.990447
O     60.206608   70.675052   98.901284
O     60.448377   71.509347  103.912007
O     60.970277   73.515103  103.057075
O     64.687940   68.327782   99.351139
O     64.811532   69.124256  101.438656
C     60.723182   70.500306  101.213729
C     60.091455   69.976923   99.927753
C     60.062051   71.832223  101.597915
C     60.537197   72.338190  102.955622
C     62.247552   70.548736  101.000620
C     62.724142   69.294533  100.271233
C     64.192606   68.907885  100.356420
H     56.575195   69.508884  106.245564
H     62.200504   68.447473  100.716254
H     62.435176   69.330987   99.221348
H     62.514648   71.447718  100.443751
H     62.699757   70.605068  101.986306
H     58.989904   71.624833  101.687226
H     60.220451   72.571697  100.816868
H     55.104421   63.657874  105.017727
H     60.346513   70.135889  103.106574
H     59.243358   65.036484  103.173989
H     57.019036   67.527183  105.109276
H     60.766668   65.328089   99.045042
H     49.281799   64.182567  105.217991
H     51.050667   73.365043  109.100177
H     56.755789   71.352553   97.821453
H     56.054242   61.647014  101.926662
H     58.341819   72.805796  107.925570
H     62.419566   67.424070  108.815547
H     50.148277   68.950554  107.524847
H     59.193886   68.306582  112.093349
H     53.611196   73.464993  102.340361
