# Supplementary material for: A model for dinitrogen binding in the E4 state of nitrogenase
Source: Chem Sci. 2019 Oct 15;10(48):11110–24. doi: 10.1039/c9sc03610e (PMC7069239; doi:10.1039/c9sc03610e)
Supplement: Supplementary file 2 [file SC-010-C9SC03610E-s002.zip › Thorhallsson-xyzfiles/model-F-f235.xyz]

146
C     53.868193   72.757619  103.101540
H     54.094152   73.367601  103.976740
C     52.820456   71.710998  103.495732
H     53.254849   71.054167  104.256125
H     51.910334   72.147226  103.925588
H     52.536820   71.075028  102.652017
C     55.170939   72.066819  102.656757
H     55.897287   72.753126  102.203572
H     55.665877   71.610926  103.513079
H     54.973268   71.266425  101.938319
C     56.537918   71.346521   98.875810
H     57.483065   71.187050   99.404417
H     56.155217   72.343051   99.134398
N     55.597264   70.339839   99.341059
H     55.963397   69.525989   99.839400
C     54.301491   70.600289   99.519451
N     53.721727   71.648274   98.907457
H     54.200037   72.253878   98.251595
H     52.776066   71.878608   99.220374
N     53.569017   69.838492  100.328044
H     53.937807   68.946920  100.686520
H     52.583269   70.064458  100.436981
C     59.256520   72.958440  107.359446
H     59.044911   72.755303  106.303477
H     59.518978   74.019843  107.458460
C     60.433440   72.104314  107.824378
O     60.814339   72.068942  109.014994
N     61.044222   71.417153  106.852089
H     60.730281   71.513718  105.888210
H     61.836352   70.768861  107.047079
C     51.150702   72.289967  109.146583
H     51.200599   71.984169  110.201325
H     50.246694   71.838017  108.713184
N     53.057651   70.675950  108.746113
C     52.400257   71.859063  108.444610
C     54.148788   70.583541  107.920822
H     54.820591   69.733604  107.940276
N     54.239413   71.632792  107.133827
H     52.727447   69.959602  109.379252
C     53.157547   72.420095  107.438439
H     52.947437   73.340972  106.914182
C     49.859471   65.021961  104.845014
H     50.296436   64.698529  103.895394
H     49.181393   65.859571  104.653422
S     51.234113   65.512549  105.980635
C     50.463670   69.081157  106.487506
H     51.557158   68.960154  106.472090
H     50.240626   70.107980  106.171669
O     49.836986   68.186274  105.606099
H     50.352421   67.344118  105.651332
C     56.475598   62.454375  101.357048
H     56.550857   63.301835  102.048044
H     57.482569   62.208288  101.015395
N     55.633507   62.786667  100.209037
H     54.619746   62.638675  100.315097
C     56.082847   63.419549   99.125041
N     57.389378   63.645476   98.951974
H     58.059599   63.451083   99.683218
H     57.748388   64.130104   98.130443
N     55.236013   63.832462   98.169652
H     54.294597   63.412166   98.114019
H     55.630234   64.106442   97.279607
C     63.096412   67.288045  107.971001
H     64.102606   67.390020  108.402664
H     63.000366   66.291405  107.531986
C     62.941030   68.382831  106.893204
O     63.034236   69.584579  107.270568
O     62.750321   68.030510  105.691685
C     58.848719   69.232813  111.580191
H     58.205441   69.796605  112.259934
H     59.769665   69.806154  111.430893
C     58.222709   68.973339  110.226367
C     56.914246   68.473426  110.101596
H     56.282724   68.368870  110.981183
C     56.448231   68.026835  108.868142
H     55.464790   67.575531  108.752848
C     57.265817   68.111099  107.743327
H     56.904866   67.683745  106.811308
C     59.001849   69.137254  109.067533
H     59.990900   69.587904  109.143119
C     58.525790   68.708176  107.825095
H     59.138211   68.819026  106.932034
C     61.155373   66.262090   99.437251
H     61.960738   66.651234   98.817018
H     60.356623   67.005003   99.419528
N     61.129396   66.858572  101.889952
C     61.680430   66.150017  100.831040
C     61.975316   66.743610  102.921382
H     61.892425   67.195426  103.907442
N     63.026340   65.976809  102.569037
H     63.859088   65.795194  103.158917
C     62.863952   65.594597  101.258029
H     63.578304   64.982653  100.731737
Mo    59.122017   67.915580  101.963446
Fe    52.935580   66.137077  104.580211
Fe    55.017579   67.818088  104.676649
Fe    54.368925   66.609111  102.468498
Fe    55.485080   65.304984  104.409323
Fe    57.932907   65.872830  103.410044
Fe    57.453456   68.405601  103.897499
Fe    56.617629   67.336349  101.552391
S     54.570292   66.320635  106.272976
S     53.063433   68.142231  103.556794
S     53.705524   64.581007  103.067720
S     59.316832   67.446624  104.190311
S     57.335692   69.429049  101.902288
S     58.254122   65.930514  101.148261
S     56.033497   69.838785  104.968145
S     57.220430   63.987279  104.492706
S     54.844248   66.936388  100.321836
C     56.114431   66.839575  103.406032
O     60.492316   69.579238  102.273167
O     59.568308   68.829680   99.997787
O     60.214273   70.675818   98.896926
O     60.459062   71.515576  103.904774
O     60.965446   73.529288  103.060007
O     64.693803   68.326082   99.345368
O     64.821256   69.123641  101.433087
C     60.745093   70.514365  101.207682
C     60.112863   69.982622   99.926669
C     60.079943   71.843443  101.590772
C     60.544415   72.348834  102.952597
C     62.267921   70.562887  100.990464
C     62.736834   69.303394  100.265700
C     64.202274   68.909631  100.350653
H     56.477689   69.697968  106.227649
H     62.210192   68.460807  100.715823
H     62.446051   69.335854   99.216172
H     62.537627   71.459341  100.431156
H     62.717833   70.618503  101.977197
H     59.007590   71.633237  101.673462
H     60.242103   72.584510  100.812018
H     58.293350   69.535085  104.409497
H     60.356391   70.153815  103.099847
H     59.242492   65.046815  103.474979
H     57.344913   67.828153  105.249409
H     60.762990   65.330475   99.029579
H     49.275131   64.178845  105.213483
H     51.043966   73.373441  109.094055
H     56.742502   71.308173   97.805883
H     56.096995   61.590981  101.904111
H     58.342976   72.790477  107.929791
H     62.391693   67.416950  108.792476
H     50.150035   68.949259  107.523027
H     59.181130   68.320987  112.076319
H     53.617644   73.465414  102.311402
