# Supplementary material for: A model for dinitrogen binding in the E4 state of nitrogenase
Source: Chem Sci. 2019 Oct 15;10(48):11110–24. doi: 10.1039/c9sc03610e (PMC7069239; doi:10.1039/c9sc03610e)
Supplement: Supplementary file 2 [file SC-010-C9SC03610E-s002.zip › Thorhallsson-xyzfiles/model-J-H2unbind-346.xyz]

146
C     53.499737   72.928890  103.445325
H     53.350528   73.620410  104.280619
C     52.531982   71.743472  103.602657
H     52.780028   71.203872  104.522809
H     51.475077   72.031856  103.665923
H     52.636220   71.024634  102.785236
C     54.946090   72.432631  103.496249
H     55.672404   73.248858  103.512396
H     55.105435   71.860086  104.410490
H     55.189141   71.765901  102.659277
C     56.527424   71.952629   98.959527
H     57.407040   72.223058   99.552582
H     55.893675   72.842005   98.876333
N     55.821527   70.915458   99.682574
H     56.365407   70.358198  100.360698
C     54.507461   70.776248   99.700629
N     53.724776   71.390994   98.791745
H     54.119046   72.051266   98.127238
H     52.765867   71.564380   99.121868
N     53.933987   69.983326  100.619941
H     54.465279   69.626600  101.408648
H     52.923647   69.944740  100.684760
C     59.241810   72.924615  107.358852
H     59.002510   72.672940  106.320051
H     59.468732   73.998095  107.407978
C     60.467879   72.134308  107.806439
O     60.862221   72.107962  108.992766
N     61.110185   71.492754  106.822857
H     60.781262   71.574358  105.862943
H     61.901620   70.842357  107.017033
C     51.145841   72.266146  109.226838
H     50.967405   71.966053  110.271861
H     50.328170   71.828157  108.635829
N     52.842930   70.434794  109.171338
C     52.488159   71.732928  108.831867
C     54.120765   70.219269  108.727881
H     54.624416   69.265472  108.828070
N     54.613468   71.296718  108.159863
H     52.224297   69.744641  109.581501
C     53.610570   72.233983  108.204952
H     53.734972   73.219235  107.783419
C     49.798651   65.024699  104.850281
H     50.245062   64.709158  103.902741
H     49.109490   65.853117  104.657884
S     51.158261   65.525346  105.995663
C     50.400816   69.090129  106.431509
H     51.493994   68.969098  106.400259
H     50.170543   70.116478  106.119447
O     49.759783   68.196595  105.558664
H     50.268433   67.351892  105.610440
C     56.522088   62.493422  101.381127
H     56.615141   63.345429  102.066036
H     57.522308   62.230613  101.033095
N     55.676112   62.826589  100.233592
H     54.663274   62.655887  100.327098
C     56.137139   63.421100   99.133248
N     57.442387   63.637787   98.963074
H     58.099650   63.494081   99.719039
H     57.805168   64.142483   98.152998
N     55.290078   63.839249   98.171710
H     54.354209   63.402250   98.111228
H     55.695260   64.061381   97.270456
C     63.176647   67.320995  108.006844
H     64.171901   67.460703  108.453530
H     63.121229   66.322020  107.565823
C     62.992649   68.410678  106.925841
O     63.041431   69.615108  107.303571
O     62.821475   68.050496  105.724605
C     58.875227   69.206928  111.529825
H     58.161287   69.754550  112.150277
H     59.792168   69.802606  111.472027
C     58.397297   68.945860  110.115540
C     57.156138   68.342421  109.845869
H     56.458797   68.145271  110.658457
C     56.839813   67.927170  108.553731
H     55.901261   67.421735  108.331321
C     57.749868   68.129195  107.513376
H     57.515888   67.745036  106.522853
C     59.266915   69.215042  109.044966
H     60.205700   69.736117  109.227822
C     58.951354   68.800925  107.747042
H     59.645591   68.980928  106.929834
C     61.183667   66.285923   99.522854
H     62.006523   66.652182   98.911852
H     60.395253   67.041688   99.492649
N     61.093411   66.865849  101.981831
C     61.679362   66.172346  100.928945
C     61.912753   66.751362  103.033905
H     61.793443   67.196105  104.018514
N     62.982279   65.999197  102.700888
H     63.812147   65.828542  103.296069
C     62.857193   65.626201  101.382097
H     63.592715   65.024618  100.872552
Mo    59.171013   68.008890  101.972085
Fe    52.879736   66.096133  104.636820
Fe    54.838604   67.945891  104.860120
Fe    54.301538   66.773784  102.569839
Fe    55.449126   65.444263  104.450596
Fe    57.785099   66.177469  103.432323
Fe    57.156444   68.656710  104.054101
Fe    56.607137   67.577038  101.696700
S     54.483746   66.238180  106.350945
S     52.932687   68.190240  103.615570
S     53.688764   64.647593  103.114382
S     59.207920   67.736182  104.307222
S     57.399141   69.682090  102.012538
S     58.179006   66.055170  101.169042
S     55.828556   69.913682  105.461185
S     57.289839   64.191931  104.444113
S     54.805594   66.951717  100.289812
C     56.044838   67.108108  103.526360
O     60.570094   69.633197  102.225828
O     59.534631   68.925667   99.976083
O     60.231472   70.744200   98.854121
O     60.508761   71.548639  103.866942
O     61.037147   73.566007  103.050293
O     64.701716   68.310836   99.332449
O     64.845081   69.135840  101.408371
C     60.797539   70.568848  101.155277
C     60.122336   70.051842   99.888460
C     60.158576   71.905758  101.551827
C     60.614290   72.387083  102.922067
C     62.312910   70.596324  100.919327
C     62.749991   69.289552  100.265058
C     64.215983   68.902720  100.335827
H     56.385478   69.652792  106.653840
H     62.231520   68.483554  100.787120
H     62.427964   69.258388   99.224341
H     62.586417   71.454362  100.305109
H     62.771306   70.701293  101.899041
H     59.081766   71.722826  101.615075
H     60.339193   72.651641  100.782378
H     58.157621   73.198439  103.734746
H     60.448558   70.203354  103.056389
H     55.239292   65.690636  100.133594
H     57.830581   72.544498  103.871456
H     60.784830   65.359370   99.109943
H     49.224710   64.173849  105.217316
H     51.055698   73.348141  109.130774
H     56.860382   71.642814   97.968961
H     56.135479   61.637688  101.934588
H     58.355316   72.746527  107.967523
H     62.453498   67.425072  108.815726
H     50.104572   68.958766  107.472206
H     59.188263   68.296275  112.040498
H     53.405307   73.512830  102.529812
