# Supplementary material for: A model for dinitrogen binding in the E4 state of nitrogenase
Source: Chem Sci. 2019 Oct 15;10(48):11110–24. doi: 10.1039/c9sc03610e (PMC7069239; doi:10.1039/c9sc03610e)
Supplement: Supplementary file 2 [file SC-010-C9SC03610E-s002.zip › Thorhallsson-xyzfiles/model-J-f247.xyz]

146
C     53.595548   72.836380  103.484802
H     53.470395   73.502717  104.343404
C     52.559760   71.700482  103.586188
H     52.756739   71.129955  104.498909
H     51.517961   72.042868  103.626727
H     52.650707   71.000076  102.751991
C     55.013702   72.238310  103.545700
H     55.790529   73.003889  103.675621
H     55.076732   71.555326  104.400516
H     55.247928   71.641218  102.654721
C     56.451384   71.691869   98.909756
H     57.349273   71.776711   99.531518
H     55.913969   72.645359   98.958599
N     55.620191   70.642911   99.478787
H     56.091402   69.938719  100.055045
C     54.306151   70.749816   99.632760
N     53.587164   71.588497   98.868761
H     54.005483   72.162914   98.142896
H     52.659206   71.828514   99.234217
N     53.670310   70.005019  100.545425
H     54.169604   69.473503  101.253649
H     52.665928   70.107095  100.651523
C     59.234550   72.888040  107.371559
H     58.981564   72.624523  106.337991
H     59.471188   73.960392  107.400122
C     60.462459   72.095067  107.812370
O     60.864231   72.062492  108.995555
N     61.101224   71.458589  106.822670
H     60.768952   71.544461  105.864278
H     61.901583   70.817757  107.010731
C     51.084371   72.288032  109.137922
H     50.784129   71.924239  110.133720
H     50.337140   71.892620  108.434546
N     52.816735   70.514268  109.364111
C     52.464053   71.769353  108.889743
C     54.138710   70.318225  109.073876
H     54.658161   69.394455  109.292434
N     54.661181   71.372245  108.486850
H     52.168138   69.813720  109.707073
C     53.631700   72.269336  108.351980
H     53.767558   73.223905  107.865805
C     49.803272   65.025826  104.777700
H     50.203691   64.698700  103.813732
H     49.109046   65.855094  104.605218
S     51.217710   65.539545  105.843318
C     50.383744   69.084270  106.342925
H     51.477690   68.982426  106.297428
H     50.133327   70.105311  106.027440
O     49.739894   68.171414  105.489775
H     50.286579   67.347555  105.512316
C     56.511850   62.426760  101.367536
H     56.579569   63.277015  102.055873
H     57.522919   62.190305  101.035990
N     55.675159   62.756797  100.214243
H     54.658161   62.619577  100.321506
C     56.133120   63.379872   99.132064
N     57.438490   63.565010   98.931077
H     58.129114   63.309484   99.625938
H     57.792451   64.080922   98.124655
N     55.275114   63.873426   98.210394
H     54.333508   63.446536   98.148946
H     55.669850   64.086864   97.301446
C     63.159381   67.319628  107.994830
H     64.156852   67.449210  108.439399
H     63.090633   66.318381  107.561285
C     62.989545   68.402642  106.905657
O     63.069052   69.608950  107.272191
O     62.800102   68.036438  105.708435
C     58.803284   69.184540  111.368830
H     58.096399   69.762180  111.969043
H     59.710773   69.789891  111.264973
C     58.293397   68.878181  109.972770
C     57.034663   68.295122  109.741871
H     56.381547   68.070450  110.583844
C     56.628362   67.970311  108.447350
H     55.660655   67.509706  108.254308
C     57.470798   68.225695  107.363272
H     57.154789   67.929506  106.364429
C     59.115776   69.160816  108.869454
H     60.078259   69.646506  109.024919
C     58.710933   68.833177  107.570134
H     59.367461   69.042219  106.728581
C     61.152679   66.274686   99.477894
H     61.978540   66.640784   98.871110
H     60.363171   67.027153   99.434412
N     61.046139   66.863481  101.935045
C     61.641943   66.174113  100.886034
C     61.873007   66.769936  102.984413
H     61.751820   67.217093  103.967716
N     62.953319   66.034145  102.653359
H     63.782756   65.869045  103.251183
C     62.831014   65.650811  101.338168
H     63.576391   65.061351  100.828505
Mo    59.066655   67.976855  101.943079
Fe    52.953162   65.955301  104.450178
Fe    54.765871   67.943199  104.607798
Fe    54.375884   66.596087  102.345626
Fe    55.519075   65.216697  104.209006
Fe    57.806723   66.087424  103.296560
Fe    57.222068   68.490412  103.736667
Fe    56.524226   67.521465  101.471688
S     54.574285   66.076288  106.082477
S     52.912603   67.999118  103.395948
S     53.807558   64.463341  102.918413
S     59.188913   67.642638  104.226219
S     57.320340   69.601779  101.843918
S     58.126436   66.048927  101.043887
S     54.273140   69.610015  106.041706
S     57.420860   64.119166  104.364460
S     54.760751   67.075511  100.059880
C     56.015492   66.963078  103.372963
O     60.487245   69.599946  102.232619
O     59.546368   68.880338   99.949821
O     60.225090   70.722577   98.861219
O     60.450287   71.516518  103.879474
O     61.013257   73.526197  103.062832
O     64.691215   68.314472   99.344752
O     64.825163   69.123735  101.427135
C     60.751739   70.537065  101.171877
C     60.110818   70.022440   99.886937
C     60.114865   71.878324  101.559899
C     60.567587   72.356607  102.935223
C     62.274815   70.565827  100.961983
C     62.732221   69.282089  100.275477
C     64.200543   68.898773  100.350407
H     55.421445   69.905212  106.665520
H     62.213387   68.457289  100.765809
H     62.423698   69.277408   99.230205
H     62.553696   71.443633  100.377907
H     62.720980   70.645602  101.949506
H     59.035875   71.708543  101.611087
H     60.311773   72.623775  100.793953
H     57.233682   69.641572  104.863737
H     60.373270   70.167908  103.066006
H     55.105062   65.829637   99.676884
H     56.375964   69.552825  104.621253
H     60.760940   65.341794   99.072529
H     49.239258   64.180956  105.172858
H     51.017596   73.374901  109.089702
H     56.761236   71.492651   97.883905
H     56.130360   61.562943  101.911919
H     58.353363   72.728644  107.992984
H     62.439714   67.438138  108.804832
H     50.110445   68.959275  107.390661
H     59.128071   68.308758  111.930600
H     53.517466   73.455845  102.591363
