# Supplementary material for: A model for dinitrogen binding in the E4 state of nitrogenase
Source: Chem Sci. 2019 Oct 15;10(48):11110–24. doi: 10.1039/c9sc03610e (PMC7069239; doi:10.1039/c9sc03610e)
Supplement: Supplementary file 2 [file SC-010-C9SC03610E-s002.zip › Thorhallsson-xyzfiles/model-A-f247.xyz]

146
C     53.766032   72.746822  103.217389
H     53.797066   73.321835  104.138335
C     52.719109   71.639786  103.386959
H     53.005528   71.019215  104.241131
H     51.706678   72.015217  103.584953
H     52.679459   70.979696  102.517799
C     55.166682   72.148884  103.005046
H     55.957873   72.859414  103.279968
H     55.303347   71.275935  103.643486
H     55.332712   71.787973  101.981870
C     56.400852   71.464915   98.804438
H     57.308873   71.361641   99.408192
H     55.977490   72.458280   98.992385
N     55.455262   70.451842   99.247199
H     55.834998   69.625621   99.712605
C     54.173331   70.716378   99.492120
N     53.571780   71.772446   98.920044
H     54.007990   72.340715   98.202164
H     52.633890   71.996193   99.259753
N     53.481994   69.949118  100.334982
H     53.857114   69.039024  100.635413
H     52.486124   70.129532  100.435587
C     59.254980   72.960464  107.347545
H     59.039296   72.740743  106.295899
H     59.502652   74.026420  107.435188
C     60.447495   72.129345  107.812387
O     60.837376   72.112473  109.000517
N     61.064575   71.445919  106.841816
H     60.732258   71.519713  105.882736
H     61.854037   70.795784  107.039951
C     51.204611   72.286772  109.122404
H     51.300221   71.974269  110.170279
H     50.297535   71.819925  108.714232
N     53.309852   70.897436  108.762286
C     52.442040   71.904255  108.363345
C     54.335434   70.838488  107.855230
H     55.147309   70.120350  107.924250
N     54.180912   71.744694  106.912232
H     53.163293   70.256107  109.529658
C     53.010841   72.398418  107.208593
H     52.613072   73.178749  106.577167
C     49.848657   65.021944  104.819193
H     50.312358   64.687881  103.886397
H     49.165154   65.848472  104.601635
S     51.185110   65.552209  105.972307
C     50.469978   69.115222  106.518541
H     51.561871   68.978362  106.498511
H     50.263201   70.148252  106.213179
O     49.825303   68.241776  105.626837
H     50.319803   67.387870  105.664273
C     56.487094   62.512418  101.364590
H     56.612315   63.372359  102.033646
H     57.474340   62.216000  101.004382
N     55.633273   62.845336  100.226310
H     54.621260   62.690428  100.330465
C     56.090448   63.451684   99.129648
N     57.399503   63.672253   98.970555
H     58.046603   63.534039   99.734236
H     57.773117   64.155725   98.153726
N     55.254541   63.835747   98.154781
H     54.311924   63.418204   98.101789
H     55.654706   64.102615   97.265628
C     63.163569   67.309260  108.004363
H     64.163133   67.439591  108.444097
H     63.096506   66.309226  107.567397
C     62.985679   68.397627  106.921230
O     63.035801   69.601827  107.296811
O     62.818187   68.036727  105.718709
C     58.884699   69.237876  111.603556
H     58.206720   69.783840  112.264049
H     59.811631   69.814787  111.517685
C     58.342015   68.998678  110.210832
C     57.054712   68.477912  109.991060
H     56.362201   68.371280  110.824896
C     56.690735   68.003537  108.731318
H     55.714581   67.555233  108.556724
C     57.602003   68.059881  107.675500
H     57.332631   67.613747  106.722384
C     59.200556   69.162806  109.110068
H     60.168296   69.643622  109.247598
C     58.839772   68.683907  107.848832
H     59.522942   68.789063  107.008779
C     61.201607   66.257553   99.551860
H     62.050022   66.601341   98.964062
H     60.430310   67.025072   99.472913
N     61.036022   66.893623  102.005064
C     61.650111   66.180868  100.978252
C     61.834186   66.810040  103.074471
H     61.690135   67.271267  104.047646
N     62.920311   66.065115  102.779839
H     63.741480   65.908409  103.388797
C     62.827385   65.664420  101.467540
H     63.586167   65.068939  100.984740
Mo    59.048234   68.003439  101.958548
Fe    53.026831   66.207009  104.837407
Fe    54.956422   68.051951  104.918503
Fe    54.133546   66.579246  102.383945
Fe    55.488811   65.476440  104.375386
Fe    57.759271   66.160303  103.349771
Fe    57.108225   68.748703  103.570800
Fe    56.536479   67.341299  101.321358
S     54.694659   66.308046  106.360862
S     53.090222   68.242358  103.731656
S     53.724316   64.565108  103.315853
S     59.023467   67.793915  104.264414
S     57.300249   69.491844  101.567115
S     58.246860   65.960606  101.165922
S     56.630892   69.754022  105.502376
S     57.327626   64.247437  104.432778
S     54.639000   66.938494  100.224223
C     56.029662   67.082398  103.349420
O     60.450689   69.621626  102.248619
O     59.634289   68.829436   99.948093
O     60.249247   70.695458   98.861181
O     60.462233   71.537114  103.872120
O     61.004563   73.545213  103.044974
O     64.692685   68.323891   99.361808
O     64.833546   69.131659  101.444310
C     60.742737   70.541944  101.180291
C     60.140952   69.999530   99.888855
C     60.103791   71.885582  101.552139
C     60.564441   72.373516  102.923572
C     62.271146   70.565951  100.989847
C     62.735370   69.284983  100.300951
C     64.204628   68.906152  100.370029
H     55.703622   70.702794  105.276910
H     62.219458   68.456605  100.788334
H     62.427656   69.282544   99.255654
H     62.554605   71.445644  100.410333
H     62.708538   70.644296  101.980906
H     59.024827   71.715471  101.609088
H     60.296071   72.626500  100.780688
H     55.340631   67.775061  102.694332
H     60.349350   70.203035  103.078962
H     54.198053   68.847775  105.964336
H     55.785033   69.426910  103.345043
H     60.809800   65.331374   99.131447
H     49.266168   64.180976  105.195422
H     51.070242   73.367851  109.086621
H     56.673521   71.375602   97.752895
H     56.091849   61.675981  101.940977
H     58.347654   72.783173  107.924949
H     62.447418   67.423595  108.818071
H     50.155453   68.977878  107.553084
H     59.199635   68.313707  112.088113
H     53.602652   73.449835  102.400599
