# Supplementary material for: A model for dinitrogen binding in the E4 state of nitrogenase
Source: Chem Sci. 2019 Oct 15;10(48):11110–24. doi: 10.1039/c9sc03610e (PMC7069239; doi:10.1039/c9sc03610e)
Supplement: Supplementary file 2 [file SC-010-C9SC03610E-s002.zip › Thorhallsson-xyzfiles/model-L-f235.xyz]

146
C     53.600017   72.830896  103.497010
H     53.459715   73.494280  104.355517
C     52.570812   71.687733  103.583447
H     52.774520   71.101513  104.485706
H     51.527188   72.024984  103.628891
H     52.664987   71.000905  102.738018
C     55.019840   72.238638  103.576218
H     55.791323   73.006243  103.726396
H     55.075338   71.543552  104.422390
H     55.271350   71.653223  102.682173
C     56.415986   71.594106   98.854444
H     57.316840   71.608362   99.477837
H     55.913400   72.562047   98.958807
N     55.545397   70.544175   99.362876
H     55.995618   69.793719   99.894517
C     54.249136   70.721111   99.591908
N     53.548945   71.633827   98.902175
H     53.954104   72.188258   98.153840
H     52.635549   71.885960   99.293944
N     53.615959   69.972441  100.503634
H     54.121406   69.427095  101.197200
H     52.621749   70.117718  100.652857
C     59.231867   72.903259  107.365725
H     58.977004   72.637102  106.333343
H     59.461220   73.977107  107.394270
C     60.466186   72.120127  107.804021
O     60.874200   72.095197  108.985043
N     61.106039   71.483909  106.814199
H     60.767426   71.559568  105.857210
H     61.903429   70.841817  107.004201
C     51.101901   72.284860  109.155275
H     50.843511   71.937924  110.168910
H     50.331429   71.876145  108.485367
N     52.844387   70.504972  109.296808
C     52.476516   71.773622  108.862184
C     54.165542   70.328512  108.980096
H     54.692812   69.401830  109.162390
N     54.675679   71.406859  108.430173
H     52.196713   69.763622  109.541013
C     53.637019   72.299969  108.337107
H     53.766389   73.275691  107.894019
C     49.838094   65.018740  104.792617
H     50.242078   64.693095  103.829458
H     49.158133   65.859249  104.622003
S     51.243494   65.503671  105.889606
C     50.375537   69.088607  106.345289
H     51.471611   69.018262  106.298253
H     50.096552   70.098169  106.018180
O     49.754176   68.146991  105.503175
H     50.322594   67.342237  105.527587
C     56.506646   62.416793  101.363510
H     56.542757   63.265651  102.055784
H     57.529367   62.205459  101.050747
N     55.683760   62.734073  100.196536
H     54.665483   62.598672  100.296085
C     56.150676   63.349775   99.113250
N     57.457484   63.529531   98.917851
H     58.143489   63.282042   99.620183
H     57.816656   64.051129   98.117267
N     55.299346   63.836713   98.182515
H     54.351958   63.421714   98.128682
H     55.695833   64.035220   97.270980
C     63.145487   67.314262  107.984099
H     64.146743   67.438857  108.421435
H     63.070915   66.315406  107.545880
C     62.972651   68.402025  106.900429
O     63.058888   69.606779  107.268794
O     62.775012   68.038853  105.702341
C     58.856938   69.201323  111.519897
H     58.151522   69.754178  112.145116
H     59.774314   69.795435  111.451021
C     58.361856   68.948116  110.110019
C     57.106128   68.372597  109.845474
H     56.426711   68.153552  110.667958
C     56.742033   68.040144  108.540855
H     55.781195   67.577405  108.318584
C     57.623438   68.285701  107.486868
H     57.342757   67.996167  106.479969
C     59.217600   69.233440  109.033487
H     60.173028   69.722776  109.217042
C     58.854511   68.897221  107.725511
H     59.534499   69.103458  106.902483
C     61.172825   66.253901   99.510786
H     62.018739   66.603153   98.922889
H     60.394244   67.014905   99.437405
N     60.993375   66.855490  101.966781
C     61.622456   66.167543  100.934366
C     61.795108   66.775572  103.035696
H     61.647993   67.226030  104.013448
N     62.894251   66.053193  102.733655
H     63.715645   65.898351  103.342543
C     62.807601   65.663154  101.417829
H     63.576204   65.085117  100.929525
Mo    59.010611   67.973818  101.913773
Fe    52.940343   66.010543  104.441655
Fe    54.901157   67.849313  104.648643
Fe    54.294255   66.571674  102.271550
Fe    55.447833   65.249767  104.174807
Fe    57.757043   66.033827  103.238157
Fe    57.068009   68.467621  103.545356
Fe    56.482672   67.444097  101.370427
S     54.601782   66.119886  106.079852
S     52.972368   68.005788  103.409721
S     53.688168   64.502502  102.860642
S     58.994134   67.679874  104.196163
S     57.272506   69.560121  101.692985
S     58.137987   66.016798  101.002620
S     54.203326   69.480547  106.032422
S     57.351155   64.116171  104.350631
S     54.686786   66.983827  100.010065
C     55.996379   66.922737  103.223975
O     60.433336   69.593482  102.232850
O     59.579442   68.848696   99.931469
O     60.238776   70.704798   98.855709
O     60.445115   71.510322  103.870880
O     61.008343   73.518557  103.052885
O     64.688226   68.312823   99.357936
O     64.822985   69.113728  101.443186
C     60.732124   70.523499  101.174299
C     60.118635   70.004068   99.879335
C     60.103591   71.871301  101.550884
C     60.559637   72.350333  102.925709
C     62.260084   70.543578  100.985735
C     62.724721   69.262301  100.298862
C     64.196136   68.889213  100.367660
H     55.352670   69.941356  106.546792
H     62.211076   68.433729  100.788335
H     62.415655   69.256541   99.253789
H     62.547046   71.422387  100.406274
H     62.697114   70.621201  101.977293
H     59.023161   71.709432  101.599158
H     60.307434   72.612748  100.782866
H     56.594168   68.423862  105.005984
H     60.333771   70.167992  103.065290
H     55.020082   65.729299   99.646683
H     55.832454   69.338682  103.752016
H     60.785058   65.322935   99.097256
H     49.262198   64.177653  105.178599
H     51.026526   73.370731  109.098084
H     56.715760   71.440901   97.817751
H     56.137986   61.541193  101.897815
H     58.353325   72.738088  107.989383
H     62.431436   67.430770  108.799344
H     50.103447   68.963463  107.393322
H     59.174443   68.293785  112.033348
H     53.527413   73.449054  102.602205
