# Supplementary material for: A model for dinitrogen binding in the E4 state of nitrogenase
Source: Chem Sci. 2019 Oct 15;10(48):11110–24. doi: 10.1039/c9sc03610e (PMC7069239; doi:10.1039/c9sc03610e)
Supplement: Supplementary file 2 [file SC-010-C9SC03610E-s002.zip › Thorhallsson-xyzfiles/model-B-f147.xyz]

146
C     53.642250   72.598599  103.304084
H     53.571164   73.158289  104.232467
C     52.574210   71.491585  103.350147
H     52.777850   70.829798  104.198827
H     51.553163   71.874397  103.477692
H     52.595739   70.865169  102.454571
C     55.050670   71.983019  103.249541
H     55.831121   72.723267  103.475357
H     55.148223   71.187896  103.995971
H     55.267129   71.518436  102.279501
C     56.536297   71.570322   98.937021
H     57.456541   71.564472   99.528812
H     56.055699   72.548037   99.067820
N     55.666964   70.531740   99.466644
H     56.087798   69.828531  100.079395
C     54.340835   70.632646   99.499578
N     53.694842   71.539387   98.746994
H     54.168880   72.186520   98.125492
H     52.737543   71.748526   99.048983
N     53.622652   69.808900  100.267547
H     54.074051   69.159540  100.915474
H     52.623911   69.975410  100.349982
C     59.269557   72.995061  107.364032
H     59.048261   72.778972  106.312527
H     59.513654   74.062032  107.449723
C     60.470426   72.168289  107.814684
O     60.856334   72.123185  109.002720
N     61.104837   71.517730  106.831008
H     60.782367   71.609032  105.869851
H     61.886107   70.856539  107.025288
C     51.165754   72.312364  109.056456
H     51.109119   71.930773  110.084837
H     50.333113   71.871160  108.492468
N     53.376551   71.065244  109.046642
C     52.522796   72.006048  108.495820
C     54.577200   71.153963  108.394871
H     55.407396   70.489970  108.609066
N     54.550645   72.096428  107.475952
H     53.100351   70.314537  109.664960
C     53.282259   72.618248  107.521009
H     52.950946   73.404720  106.857750
C     49.840053   65.037010  104.781167
H     50.227751   64.718402  103.809001
H     49.158954   65.880240  104.629339
S     51.260084   65.517116  105.862553
C     50.365004   69.124033  106.433704
H     51.462621   69.077152  106.382034
H     50.058761   70.127143  106.108179
O     49.767459   68.167115  105.586095
H     50.358584   67.377994  105.594990
C     56.480161   62.458550  101.316486
H     56.526206   63.336143  101.971099
H     57.501603   62.213087  101.021084
N     55.672424   62.720929  100.125464
H     54.656761   62.573493  100.207933
C     56.154935   63.300676   99.024407
N     57.465899   63.543821   98.896589
H     58.125474   63.321968   99.629717
H     57.839905   64.036423   98.086813
N     55.355137   63.638637   98.009085
H     54.364491   63.354753   98.011918
H     55.765297   63.800412   97.099532
C     63.161721   67.336979  108.007269
H     64.161758   67.468822  108.445688
H     63.094796   66.336239  107.572707
C     62.982452   68.419695  106.919318
O     63.034724   69.626584  107.286719
O     62.815062   68.050381  105.719215
C     58.845847   69.205579  111.459140
H     58.155700   69.775064  112.085908
H     59.767991   69.791210  111.373696
C     58.323907   68.958467  110.056893
C     57.045488   68.421940  109.812070
H     56.383988   68.194708  110.646724
C     56.632017   68.135781  108.510325
H     55.651426   67.710556  108.307111
C     57.484814   68.394942  107.434166
H     57.147575   68.154567  106.427489
C     59.157193   69.240248  108.962122
H     60.132574   69.696033  109.127246
C     58.743978   68.953702  107.654979
H     59.408023   69.164275  106.819994
C     61.176811   66.276348   99.501712
H     62.000654   66.644652   98.893333
H     60.388869   67.030381   99.461360
N     61.093223   66.879377  101.961204
C     61.670328   66.176772  100.908933
C     61.931219   66.783026  103.002102
H     61.825985   67.235473  103.985238
N     62.998052   66.032689  102.663733
H     63.829754   65.860706  103.257887
C     62.857162   65.642484  101.352763
H     63.588236   65.039662  100.838490
Mo    59.122297   68.004201  102.016398
Fe    53.000708   65.952396  104.429875
Fe    54.918441   67.837353  104.753166
Fe    54.390458   66.555757  102.199711
Fe    55.539327   65.243578  104.236250
Fe    57.866438   66.064573  103.310262
Fe    57.234746   68.412786  103.849158
Fe    56.614224   67.580326  101.543595
S     54.604786   66.031361  106.123439
S     53.066775   67.931598  103.412115
S     53.863997   64.464133  102.907874
S     59.261274   67.608949  104.300829
S     57.396061   69.627658  101.975967
S     58.171704   66.097355  101.043692
S     53.989888   69.025052  106.387713
S     57.456816   64.129646  104.372292
S     54.135740   65.915159   99.995751
C     56.054326   66.937188  103.341400
O     60.541623   69.619267  102.278896
O     59.559681   68.872793  100.014295
O     60.233332   70.697413   98.893592
O     60.466830   71.544231  103.895750
O     61.019571   73.551844  103.068406
O     64.698911   68.313095   99.347089
O     64.837630   69.123901  101.429513
C     60.782363   70.545111  101.199612
C     60.129260   70.013105   99.929361
C     60.138876   71.886802  101.574653
C     60.583195   72.379638  102.946061
C     62.301060   70.576736  100.970696
C     62.748574   69.294149  100.276469
C     64.213274   68.901255  100.352420
H     54.257301   70.274239  105.980571
H     62.224526   68.469706  100.761967
H     62.441392   69.298151   99.231049
H     62.574571   71.455807  100.386593
H     62.757141   70.652526  101.953355
H     59.060395   71.716859  101.627194
H     60.332228   72.625439  100.801586
H     55.112251   67.963168  101.197697
H     60.415889   70.206820  103.101928
H     54.279005   67.061766   99.311514
H     55.949752   69.132675  104.620350
H     60.785961   65.345002   99.091958
H     49.269904   64.192798  105.168858
H     51.040153   73.395088  109.057592
H     56.802210   71.422044   97.890421
H     56.100104   61.609494  101.884576
H     58.365397   72.818783  107.946688
H     62.446504   67.452363  108.821652
H     50.101262   68.990061  107.482779
H     59.156482   68.305579  111.989775
H     53.543468   73.304733  102.479655
