# Supplementary material for: A model for dinitrogen binding in the E4 state of nitrogenase
Source: Chem Sci. 2019 Oct 15;10(48):11110–24. doi: 10.1039/c9sc03610e (PMC7069239; doi:10.1039/c9sc03610e)
Supplement: Supplementary file 2 [file SC-010-C9SC03610E-s002.zip › Thorhallsson-xyzfiles/model-C-f147.xyz]

146
C     53.889107   72.768075  103.126307
H     53.982338   73.339365  104.048061
C     52.858575   71.660724  103.356098
H     53.186049   71.045779  104.199088
H     51.860309   72.037105  103.614043
H     52.766321   70.998490  102.492528
C     55.283612   72.199642  102.779278
H     56.080673   72.913050  103.032290
H     55.499811   71.294793  103.347145
H     55.379520   71.907558  101.725706
C     56.491406   71.409224   98.850472
H     57.426538   71.242791   99.396312
H     56.119529   72.415356   99.083318
N     55.531804   70.425076   99.321504
H     55.889492   69.607861   99.821317
C     54.241535   70.706356   99.505296
N     53.671812   71.761684   98.897693
H     54.135880   72.330342   98.198177
H     52.722690   71.991458   99.195169
N     53.504875   69.956262  100.320811
H     53.863534   69.051759  100.659243
H     52.513964   70.176581  100.403914
C     59.253808   73.024488  107.337602
H     59.038567   72.802592  106.286372
H     59.473299   74.095928  107.428719
C     60.470786   72.226777  107.793517
O     60.858575   72.203710  108.981940
N     61.117588   71.580272  106.815479
H     60.777248   71.636385  105.857253
H     61.889824   70.913363  107.018768
C     51.145538   72.294567  109.170933
H     51.266002   72.003539  110.222653
H     50.221373   71.832296  108.796029
N     53.189424   70.842349  108.753302
C     52.350335   71.882688  108.386345
C     54.187346   70.758885  107.818298
H     54.980558   70.018957  107.855065
N     54.039392   71.682005  106.890867
H     53.037292   70.197071  109.516473
C     52.905078   72.374298  107.224707
H     52.528593   73.184404  106.616894
C     49.799410   65.032553  104.852479
H     50.242124   64.734398  103.897501
H     49.113458   65.867494  104.679544
S     51.152218   65.504238  106.013498
C     50.462582   69.114850  106.542311
H     51.555627   68.993630  106.529400
H     50.241091   70.142731  106.231111
O     49.837154   68.227129  105.649716
H     50.334379   67.376849  105.701326
C     56.463856   62.407662  101.434648
H     56.462982   63.208078  102.184960
H     57.495638   62.251170  101.113641
N     55.639828   62.768234  100.279252
H     54.623446   62.625289  100.367390
C     56.102647   63.404211   99.201969
N     57.411296   63.624099   99.037179
H     58.065584   63.481977   99.794230
H     57.772454   64.124354   98.225436
N     55.265732   63.825364   98.239877
H     54.326820   63.402101   98.162780
H     55.672943   64.108436   97.358243
C     63.198835   67.354757  108.022829
H     64.196224   67.511202  108.459435
H     63.155547   66.353875  107.585877
C     62.988478   68.434362  106.935808
O     63.003516   69.641763  107.304350
O     62.832364   68.060059  105.735645
C     58.931254   69.224227  111.654315
H     58.213742   69.742728  112.295374
H     59.862076   69.801843  111.658961
C     58.484020   69.061096  110.216962
C     57.231397   68.517477  109.877542
H     56.503543   68.299363  110.657905
C     56.942803   68.179124  108.555923
H     55.993502   67.717153  108.287502
C     57.902665   68.390600  107.562988
H     57.703547   68.086607  106.541872
C     59.399869   69.348404  109.191964
H     60.346166   69.832925  109.426567
C     59.118724   68.998626  107.868263
H     59.848711   69.188028  107.086182
C     61.167105   66.243035   99.546859
H     61.993142   66.608209   98.938793
H     60.380435   66.997737   99.506157
N     61.078781   66.832049  102.011700
C     61.661455   66.139526  100.954956
C     61.915996   66.738223  103.053244
H     61.807222   67.191388  104.036301
N     62.990128   65.998405  102.711399
H     63.827491   65.836767  103.300665
C     62.853626   65.615225  101.397842
H     63.592630   65.025689  100.879564
Mo    59.096770   67.930818  102.041395
Fe    52.914208   66.254935  104.792588
Fe    54.962617   67.985420  104.991210
Fe    54.175066   66.894554  102.574092
Fe    55.308271   65.223059  104.952525
Fe    58.270853   65.760608  103.548824
Fe    57.201807   68.559967  103.821456
Fe    56.596718   67.455189  101.436353
S     54.298035   66.440271  106.648707
S     52.989337   68.325323  103.915430
S     53.781596   64.803910  103.246613
S     59.253657   67.750641  104.340992
S     57.363087   69.540330  101.834258
S     58.179944   65.910240  101.288484
S     56.315635   69.946562  105.487006
S     57.271653   63.856610  104.623472
S     54.711334   67.029971  100.418791
C     56.554554   66.855874  104.659006
O     60.510954   69.571504  102.281865
O     59.571800   68.793886  100.024951
O     60.197229   70.639158   98.904180
O     60.466216   71.520538  103.900738
O     60.954740   73.534477  103.045538
O     64.692279   68.314597   99.352826
O     64.832051   69.123166  101.435360
C     60.747589   70.498367  101.209073
C     60.106297   69.949854   99.939464
C     60.086330   71.831875  101.586254
C     60.546274   72.349312  102.945219
C     62.268391   70.548090  100.980650
C     62.731505   69.263271  100.298352
C     64.203401   68.893836  100.361962
H     55.285569   70.654827  105.001755
H     62.225120   68.437239  100.800246
H     62.413043   69.248108   99.256331
H     62.533039   71.424117  100.387546
H     62.724255   70.640043  101.962271
H     59.014542   71.617768  101.676558
H     60.250500   72.566823  100.801684
H     57.168857   66.488632  105.479180
H     60.397627   70.145327  103.110048
H     55.660741   68.138210  103.268751
H     56.544986   66.292610  103.685732
H     60.773244   65.316109   99.130027
H     49.229073   64.176314  105.212533
H     51.038969   73.377454  109.107158
H     56.714438   71.345891   97.785431
H     56.134725   61.480826  101.904451
H     58.352655   72.823514  107.916911
H     62.481245   67.452756  108.837401
H     50.145883   68.974843  107.575833
H     59.221340   68.277956  112.110920
H     53.663135   73.481403  102.333737
