# Supplementary material for: A model for dinitrogen binding in the E4 state of nitrogenase
Source: Chem Sci. 2019 Oct 15;10(48):11110–24. doi: 10.1039/c9sc03610e (PMC7069239; doi:10.1039/c9sc03610e)
Supplement: Supplementary file 2 [file SC-010-C9SC03610E-s002.zip › Thorhallsson-xyzfiles/model-I-f346.xyz]

146
C     53.694775   72.634905  103.312129
H     53.605430   73.204813  104.231991
C     52.654681   71.502776  103.365894
H     52.828270   70.909314  104.271087
H     51.617401   71.859809  103.412431
H     52.748449   70.827170  102.511178
C     55.116248   72.047785  103.278419
H     55.883001   72.812979  103.462824
H     55.231194   71.299165  104.069156
H     55.334030   71.531310  102.335133
C     56.492610   71.426096   98.843946
H     57.423187   71.301473   99.406183
H     56.085554   72.418061   99.076414
N     55.563674   70.404948   99.300437
H     55.955144   69.606810   99.804529
C     54.266441   70.635085   99.484261
N     53.662585   71.675528   98.885140
H     54.141248   72.312133   98.259548
H     52.723341   71.900253   99.223925
N     53.551714   69.838763  100.282258
H     53.928437   68.926750  100.575201
H     52.554687   70.016991  100.362012
C     59.256300   73.049639  107.342984
H     59.035283   72.835391  106.291021
H     59.481445   74.119824  107.435204
C     60.473797   72.243225  107.785361
O     60.862650   72.202425  108.972469
N     61.120475   71.608847  106.798504
H     60.782655   71.673868  105.839509
H     61.886654   70.933093  106.999083
C     51.155904   72.311415  109.064847
H     51.117488   71.938199  110.097162
H     50.309485   71.871603  108.520500
N     53.360986   71.057377  109.026810
C     52.497676   71.990632  108.478199
C     54.545243   71.127612  108.344568
H     55.383297   70.473606  108.558517
N     54.496498   72.046151  107.402581
H     53.106550   70.342948  109.695172
C     53.231988   72.574312  107.467652
H     52.886525   73.342715  106.791449
C     49.833899   65.030053  104.808796
H     50.244844   64.711960  103.846477
H     49.151538   65.869463  104.643256
S     51.224678   65.526686  105.914960
C     50.401892   69.149111  106.438387
H     51.500391   69.092997  106.401961
H     50.115387   70.163641  106.132187
O     49.803929   68.227698  105.552343
H     50.369858   67.422703  105.561454
C     56.479262   62.429493  101.352176
H     56.562181   63.275421  102.044099
H     57.485969   62.183425  101.011816
N     55.641982   62.767509  100.202978
H     54.628504   62.612786  100.298245
C     56.102673   63.399842   99.121818
N     57.411305   63.626773   98.966468
H     58.064933   63.463623   99.719765
H     57.780578   64.126846   98.158375
N     55.267758   63.804511   98.154634
H     54.320295   63.399077   98.096973
H     55.667905   64.087966   97.270617
C     63.175279   67.358171  108.016940
H     64.176221   67.504060  108.449380
H     63.122196   66.358529  107.577815
C     62.971074   68.441216  106.932636
O     62.978721   69.647723  107.305007
O     62.830106   68.068213  105.730372
C     58.921420   69.206817  111.605082
H     58.218561   69.742441  112.247684
H     59.854866   69.780547  111.587646
C     58.444477   69.045958  110.176048
C     57.170836   68.536784  109.859159
H     56.474985   68.280677  110.656897
C     56.807438   68.312669  108.530071
H     55.830075   67.911681  108.268845
C     57.709036   68.605334  107.502458
H     57.422065   68.424383  106.472049
C     59.327437   69.360041  109.130400
H     60.299022   69.799525  109.349900
C     58.968560   69.125869  107.798527
H     59.670856   69.351186  107.000716
C     61.201765   66.240155   99.537016
H     62.043686   66.595361   98.946810
H     60.423391   67.001739   99.470158
N     61.055971   66.851918  101.999130
C     61.662883   66.152494  100.958885
C     61.873142   66.775562  103.055811
H     61.738961   67.232205  104.032919
N     62.961059   66.042971  102.741303
H     63.788994   65.887455  103.343332
C     62.851279   65.644802  101.429438
H     63.604903   65.055504  100.932349
Mo    59.053114   67.916967  101.985046
Fe    53.016774   65.816807  104.533030
Fe    54.978833   67.677149  104.569305
Fe    54.376746   66.461734  102.319338
Fe    55.525418   65.127069  104.177470
Fe    57.893141   65.935052  103.397190
Fe    57.057860   68.348404  103.635821
Fe    56.575134   67.321776  101.347453
S     54.652080   65.989140  106.046120
S     52.819075   67.805153  103.325621
S     53.701173   64.387623  102.941974
S     59.093858   67.700362  104.292326
S     57.285094   69.471922  101.735226
S     58.287687   65.900463  101.138834
S     54.159899   69.018582  106.233064
S     57.423042   63.996347  104.443068
S     54.781145   66.885496  100.166501
C     56.082872   66.714436  103.176008
O     60.443915   69.567708  102.270752
O     59.577772   68.787024   99.986818
O     60.219700   70.636686   98.884779
O     60.438861   71.505945  103.887131
O     61.003953   73.501988  103.043470
O     64.694204   68.315248   99.356916
O     64.823551   69.112367  101.444231
C     60.726835   70.488733  101.199881
C     60.108515   69.946608   99.916517
C     60.088735   71.835653  101.565534
C     60.551781   72.333720  102.930863
C     62.253310   70.523474  100.998845
C     62.726828   69.254369  100.296546
C     64.199270   68.887710  100.367121
H     54.630003   70.218831  105.869203
H     62.217458   68.416878  100.774724
H     62.420420   69.259380   99.250921
H     62.528597   71.411226  100.427443
H     62.697228   70.594982  101.987453
H     59.010087   71.664471  101.624968
H     60.281179   72.569569  100.787323
H     56.391867   67.899455  105.187847
H     60.334601   70.148262  103.097245
H     53.436376   68.640487  104.304037
H     55.511624   69.039339  103.901280
H     60.812476   65.314988   99.112059
H     49.261610   64.183825  105.188863
H     51.036411   73.394822  109.060507
H     56.721517   71.359548   97.780348
H     56.099669   61.565549  101.897681
H     58.357739   72.854414  107.928255
H     62.462412   67.459144  108.835287
H     50.118229   68.998609  107.479998
H     59.210512   68.269610  112.080620
H     53.584490   73.331339  102.480933
