# Supplementary material for: A model for dinitrogen binding in the E4 state of nitrogenase
Source: Chem Sci. 2019 Oct 15;10(48):11110–24. doi: 10.1039/c9sc03610e (PMC7069239; doi:10.1039/c9sc03610e)
Supplement: Supplementary file 2 [file SC-010-C9SC03610E-s002.zip › Thorhallsson-xyzfiles/model-H-f346.xyz]

146
C     53.829531   72.739772  103.242558
H     53.820807   73.328770  104.156289
C     52.824551   71.592919  103.402746
H     53.125525   70.975473  104.255876
H     51.798753   71.936895  103.590933
H     52.813800   70.935687  102.529616
C     55.258361   72.198775  103.051838
H     56.023295   72.965787  103.237963
H     55.453594   71.388584  103.756470
H     55.415727   71.760313  102.057864
C     56.428236   71.382621   98.792987
H     57.352202   71.236614   99.364530
H     56.018948   72.372791   99.027043
N     55.484112   70.362572   99.216876
H     55.859081   69.509520   99.635370
C     54.206324   70.629687   99.482636
N     53.613672   71.711905   98.950404
H     54.040098   72.285634   98.231456
H     52.682159   71.936892   99.307876
N     53.512994   69.834737  100.295007
H     53.918061   68.957118  100.644014
H     52.527562   70.033306  100.445082
C     59.257354   72.963415  107.355592
H     59.044445   72.752212  106.301449
H     59.506084   74.028498  107.449444
C     60.447726   72.128399  107.819350
O     60.835024   72.107022  109.008100
N     61.064064   71.444954  106.848289
H     60.741119   71.529974  105.886709
H     61.854099   70.795599  107.046168
C     51.176482   72.283592  109.146300
H     51.243965   71.980621  110.199865
H     50.270300   71.824786  108.726005
N     53.194641   70.779453  108.817197
C     52.422076   71.863371  108.426011
C     54.256765   70.686677  107.955542
H     55.009462   69.907856  108.028998
N     54.215280   71.642898  107.051982
H     52.961027   70.118423  109.545752
C     53.079898   72.365522  107.323812
H     52.765369   73.196649  106.711354
C     49.866579   65.025548  104.819449
H     50.316791   64.689609  103.880679
H     49.182072   65.852557  104.606892
S     51.218562   65.555305  105.961634
C     50.453924   69.113316  106.470436
H     51.546646   68.986077  106.442797
H     50.234883   70.143954  106.165261
O     49.810399   68.232775  105.583057
H     50.312833   67.385251  105.623391
C     56.486476   62.499943  101.382118
H     56.592488   63.346036  102.072518
H     57.479045   62.240196  101.007878
N     55.622741   62.841458  100.253297
H     54.613270   62.670451  100.353365
C     56.073936   63.467192   99.164550
N     57.378480   63.733931   99.033058
H     57.973351   63.759857   99.850934
H     57.745891   64.217873   98.213928
N     55.242554   63.809232   98.172560
H     54.316207   63.361336   98.093075
H     55.639040   64.158085   97.311256
C     63.157461   67.305264  108.002637
H     64.157146   67.432043  108.442921
H     63.088198   66.306548  107.562991
C     62.981391   68.396996  106.923056
O     63.036836   69.600328  107.300561
O     62.808689   68.039318  105.720053
C     58.883534   69.243111  111.604011
H     58.203975   69.789413  112.262646
H     59.809828   69.820638  111.517585
C     58.344300   68.998183  110.210890
C     57.063397   68.461127  109.990804
H     56.367535   68.355999  110.821958
C     56.712138   67.968539  108.735145
H     55.739678   67.512428  108.559598
C     57.628510   68.024775  107.683106
H     57.377270   67.551545  106.738499
C     59.203193   69.167031  109.111289
H     60.164800   69.660117  109.248507
C     58.854363   68.671621  107.852574
H     59.539424   68.776068  107.013924
C     61.212908   66.244836   99.578971
H     62.067266   66.581069   98.995151
H     60.446541   67.016318   99.495330
N     61.038346   66.887197  102.031767
C     61.653135   66.168748  101.008422
C     61.828367   66.799982  103.106831
H     61.683821   67.266477  104.077292
N     62.910544   66.046321  102.820027
H     63.730376   65.890513  103.430305
C     62.823502   65.645639  101.506885
H     63.583462   65.046369  101.030438
Mo    59.059865   67.985874  101.997368
Fe    52.947462   66.172982  104.601163
Fe    54.883982   68.125092  104.535929
Fe    54.272827   66.621981  102.369899
Fe    55.486491   65.475721  104.442885
Fe    57.776521   66.156316  103.425594
Fe    57.023900   68.808503  103.582379
Fe    56.577897   67.344235  101.559235
S     54.542387   66.539922  106.171908
S     52.957516   68.085325  103.421441
S     53.720451   64.589026  103.204381
S     58.961472   67.863492  104.290634
S     57.307208   69.473516  101.548019
S     58.274726   65.943059  101.243978
S     56.311355   69.440830  105.561447
S     57.298891   64.208653  104.458668
S     54.880986   66.888955  100.248909
C     56.061881   66.986239  103.368014
O     60.454106   69.620783  102.279503
O     59.653475   68.805190   99.975814
O     60.227102   70.687088   98.890926
O     60.474009   71.559189  103.897301
O     60.959829   73.570287  103.039893
O     64.688544   68.333136   99.366187
O     64.835469   69.137026  101.449387
C     60.737282   70.535794  101.206644
C     60.135598   69.984456   99.917443
C     60.082203   71.871977  101.578276
C     60.548604   72.385417  102.939402
C     62.265148   70.568154  101.005968
C     62.730922   69.285670  100.317582
C     64.202608   68.912003  100.377174
H     55.734965   70.636726  105.337099
H     62.222073   68.456608  100.811611
H     62.415655   69.276727   99.274570
H     62.541382   71.447512  100.422474
H     62.708624   70.650839  101.993634
H     59.009663   71.661434  101.666991
H     60.245896   72.609693  100.796399
H     57.667676   70.154695  103.784519
H     60.346246   70.200631  103.106063
H     53.981828   69.034501  105.341370
H     55.477284   69.264771  103.377569
H     60.816488   65.321977   99.155591
H     49.284186   64.185030  105.196828
H     51.058104   73.365918  109.095050
H     56.678505   71.332775   97.733294
H     56.111826   61.639906  101.937132
H     58.348837   72.785550  107.930942
H     62.441091   67.419358  108.816187
H     50.148104   68.976395  107.507641
H     59.199456   68.319759  112.089482
H     53.644493   73.427364  102.417302
