# Supplementary material for: A model for dinitrogen binding in the E4 state of nitrogenase
Source: Chem Sci. 2019 Oct 15;10(48):11110–24. doi: 10.1039/c9sc03610e (PMC7069239; doi:10.1039/c9sc03610e)
Supplement: Supplementary file 2 [file SC-010-C9SC03610E-s002.zip › Thorhallsson-xyzfiles/model-C-f346.xyz]

146
C     53.785797   72.680218  103.093241
H     53.986544   73.232153  104.010674
C     52.674131   71.668845  103.397301
H     53.021629   71.009561  104.197418
H     51.741680   72.126733  103.749772
H     52.446461   71.031826  102.539047
C     55.094493   71.954932  102.674557
H     55.960378   72.338939  103.229340
H     55.031867   70.883059  102.886734
H     55.327335   72.017039  101.603374
C     56.516101   71.450570   98.875213
H     57.447791   71.351310   99.440173
H     56.100191   72.445888   99.077061
N     55.594242   70.436921   99.364133
H     55.985711   69.666500   99.909545
C     54.289614   70.663484   99.513274
N     53.688589   71.674016   98.860483
H     54.160884   72.274339   98.194163
H     52.734015   71.889769   99.157194
N     53.563445   69.902698  100.329298
H     53.946960   69.031587  100.716738
H     52.569259   70.099748  100.410820
C     59.246063   73.082198  107.312014
H     59.027909   72.859036  106.261522
H     59.441663   74.157778  107.405954
C     60.485540   72.311835  107.753116
O     60.870296   72.273082  108.941170
N     61.159206   71.708067  106.763645
H     60.812435   71.753755  105.806606
H     61.914554   71.025002  106.971020
C     51.145072   72.303348  109.137522
H     51.271959   71.996834  110.184442
H     50.220706   71.844273  108.759044
N     53.152877   70.827118  108.644227
C     52.348808   71.913534  108.339839
C     54.158836   70.777026  107.715723
H     54.923554   70.007955  107.707305
N     54.053393   71.765678  106.852402
H     52.969286   70.130432  109.353431
C     52.935016   72.467215  107.221716
H     52.587977   73.328782  106.667940
C     49.735202   65.056774  104.867868
H     50.165832   64.770973  103.903970
H     49.037144   65.886041  104.712756
S     51.115652   65.530170  105.995884
C     50.466642   69.123502  106.541595
H     51.557830   68.982900  106.531205
H     50.263056   70.158623  106.241167
O     49.828910   68.255933  105.640548
H     50.318530   67.397972  105.677580
C     56.460711   62.447271  101.409444
H     56.518972   63.264465  102.139237
H     57.471807   62.239096  101.052816
N     55.613064   62.810970  100.274031
H     54.600224   62.647590  100.366962
C     56.066936   63.455172   99.198372
N     57.371182   63.716622   99.057815
H     57.997366   63.655649   99.848786
H     57.738357   64.194068   98.235200
N     55.229659   63.838910   98.222526
H     54.307873   63.381660   98.130956
H     55.633913   64.164868   97.355027
C     63.207751   67.387664  108.031783
H     64.205337   67.557279  108.463411
H     63.176307   66.387190  107.592559
C     62.975954   68.464200  106.944646
O     62.953748   69.672228  107.310490
O     62.841631   68.081691  105.744081
C     58.949058   69.214167  111.708804
H     58.206826   69.707555  112.341507
H     59.877178   69.792991  111.774485
C     58.564217   69.109568  110.248401
C     57.340246   68.559698  109.822806
H     56.586992   68.276897  110.556882
C     57.112900   68.304809  108.469231
H     56.186054   67.839278  108.132425
C     58.110365   68.600198  107.536055
H     57.966400   68.370276  106.488094
C     59.521592   69.465366  109.285604
H     60.450919   69.944658  109.587132
C     59.306499   69.191743  107.933088
H     60.073037   69.425763  107.201292
C     61.176883   66.265022   99.513060
H     61.988505   66.640489   98.891921
H     60.383147   67.012823   99.485330
N     61.153226   66.893631  101.966544
C     61.696436   66.167169  100.911992
C     62.002269   66.786178  102.997037
H     61.921010   67.248378  103.978731
N     63.044699   66.005391  102.651210
H     63.880017   65.825675  103.239157
C     62.876650   65.608996  101.345025
H     63.586237   64.985698  100.825324
Mo    59.176721   68.004964  102.025037
Fe    52.832855   66.257520  104.774077
Fe    55.075453   68.007725  104.895848
Fe    54.248514   66.812491  102.641743
Fe    55.360196   65.213091  104.796776
Fe    58.310761   65.903177  103.527231
Fe    57.382530   68.605966  103.879847
Fe    56.663868   67.493080  101.509776
S     54.386405   66.446547  106.479064
S     53.043860   68.294667  103.819364
S     53.671959   64.721197  103.283495
S     59.398375   67.794000  104.322933
S     57.425021   69.595626  101.869690
S     58.259396   65.989273  101.255587
S     56.314885   69.995160  105.426874
S     57.331966   63.989494  104.522213
S     54.810929   66.967506  100.482124
C     56.689394   67.051139  104.896422
O     60.564010   69.647661  102.252584
O     59.616741   68.844373  100.007983
O     60.230815   70.679054   98.864945
O     60.487115   71.573854  103.860778
O     61.010434   73.583893  103.027814
O     64.707603   68.318296   99.341728
O     64.843612   69.133358  101.423126
C     60.792064   70.564956  101.169206
C     60.145781   70.003657   99.908372
C     60.140639   71.904472  101.538933
C     60.587348   72.405341  102.907595
C     62.311084   70.602004  100.938651
C     62.760296   69.311204  100.260046
C     64.222063   68.912292  100.343737
H     55.509709   70.808727  104.740114
H     62.231881   68.492851  100.751282
H     62.456184   69.305301   99.213778
H     62.582870   71.473709  100.343121
H     62.764411   70.691130  101.922028
H     59.063695   71.724418  101.597083
H     60.326740   72.642676  100.763320
H     57.209461   66.671108  105.770323
H     60.434730   70.236193  103.074177
H     55.647249   68.141406  103.329761
H     56.616734   66.387062  103.987267
H     60.781767   65.334517   99.105494
H     49.182143   64.188929  105.227085
H     51.035781   73.386910  109.092607
H     56.748104   71.361916   97.813902
H     56.108649   61.547850  101.914580
H     58.354117   72.859930  107.897759
H     62.492147   67.473508  108.849468
H     50.146691   68.981166  107.573797
H     59.228707   68.251586  112.136942
H     53.584077   73.426801  102.325133
