# Supplementary material for: A model for dinitrogen binding in the E4 state of nitrogenase
Source: Chem Sci. 2019 Oct 15;10(48):11110–24. doi: 10.1039/c9sc03610e (PMC7069239; doi:10.1039/c9sc03610e)
Supplement: Supplementary file 2 [file SC-010-C9SC03610E-s002.zip › Thorhallsson-xyzfiles/model-B-f346.xyz]

146
C     53.618367   72.596215  103.311814
H     53.526839   73.155171  104.237988
C     52.551370   71.487752  103.340525
H     52.736878   70.832651  104.197884
H     51.525977   71.866758  103.442039
H     52.595119   70.852866  102.451756
C     55.026753   71.981640  103.292780
H     55.805843   72.731820  103.487784
H     55.121887   71.225212  104.078972
H     55.248276   71.474731  102.345512
C     56.539195   71.583511   98.933839
H     57.458714   71.582336   99.526609
H     56.055059   72.560064   99.060440
N     55.673666   70.542617   99.464592
H     56.097839   69.859199  100.098795
C     54.348037   70.637100   99.487479
N     53.700750   71.536630   98.727652
H     54.175478   72.189365   98.112182
H     52.743671   71.745146   99.030068
N     53.628231   69.804582  100.247433
H     54.085948   69.193796  100.930922
H     52.633979   69.991439  100.346175
C     59.269902   73.003217  107.362738
H     59.051837   72.793433  106.309301
H     59.517758   74.068664  107.455409
C     60.464551   72.168320  107.815024
O     60.849717   72.122970  109.003384
N     61.093600   71.510397  106.832861
H     60.774491   71.605224  105.870838
H     61.874762   70.849582  107.027668
C     51.192860   72.312899  109.043184
H     51.163077   71.928151  110.071008
H     50.353607   71.865324  108.494591
N     53.435192   71.113627  108.979535
C     52.540434   72.026398  108.445231
C     54.607631   71.212987  108.279206
H     55.455973   70.565511  108.470795
N     54.528521   72.140116  107.348794
H     53.194315   70.351861  109.599128
C     53.251567   72.639107  107.434670
H     52.883169   73.412447  106.774985
C     49.828029   65.028591  104.786009
H     50.238171   64.705841  103.824716
H     49.141556   65.863419  104.614390
S     51.218565   65.536320  105.888391
C     50.320148   69.132510  106.414513
H     51.416407   69.069149  106.355146
H     50.018731   70.138005  106.092458
O     49.706667   68.181014  105.569882
H     50.291808   67.388992  105.582251
C     56.454706   62.453147  101.323181
H     56.530544   63.321243  101.987798
H     57.464484   62.190699  101.003412
N     55.635473   62.748188  100.148443
H     54.620398   62.598945  100.230151
C     56.123854   63.336579   99.053739
N     57.434527   63.586871   98.943058
H     58.059122   63.468299   99.728207
H     57.818438   64.075159   98.135027
N     55.329402   63.667691   98.032392
H     54.352825   63.338936   98.004945
H     55.746325   63.903368   97.142861
C     63.148180   67.331482  108.000804
H     64.149469   67.457945  108.437899
H     63.076884   66.331941  107.564075
C     62.972525   68.417004  106.915732
O     63.029297   69.622782  107.285365
O     62.803674   68.050390  105.714642
C     58.854939   69.206071  111.493620
H     58.174721   69.774309  112.132355
H     59.778666   69.787693  111.398448
C     58.313332   68.962200  110.098666
C     57.031260   68.427036  109.872625
H     56.376926   68.210144  110.715336
C     56.604631   68.125417  108.579195
H     55.621871   67.698283  108.395294
C     57.443650   68.375208  107.490099
H     57.096522   68.135258  106.488630
C     59.133140   69.237003  108.991895
H     60.110725   69.693427  109.142136
C     58.702870   68.941987  107.692440
H     59.353263   69.153079  106.846932
C     61.176149   66.277043   99.516478
H     62.009129   66.635083   98.914448
H     60.391879   67.034189   99.462330
N     61.055570   66.885121  101.975366
C     61.652322   66.186970  100.930500
C     61.880845   66.796338  103.026769
H     61.761175   67.248642  104.007781
N     62.960706   66.057833  102.701860
H     63.788703   65.891669  103.301268
C     62.839604   65.666118  101.389258
H     63.584634   65.071977  100.884718
Mo    59.093005   68.021200  102.006255
Fe    52.999331   65.884754  104.509953
Fe    54.784855   67.822029  104.780068
Fe    54.275845   66.710886  102.276656
Fe    55.588610   65.230145  104.335069
Fe    57.790106   66.121249  103.255828
Fe    57.174911   68.564981  103.876814
Fe    56.598718   67.574122  101.628096
S     54.626261   65.959008  106.173276
S     52.938330   67.965906  103.476438
S     53.877661   64.472558  103.002336
S     59.156170   67.635608  104.296344
S     57.383871   69.661600  101.951164
S     58.159338   66.119889  101.025593
S     53.871276   68.901258  106.523686
S     57.480605   64.138464  104.300181
S     54.269068   66.070050  100.055631
C     56.025463   66.982441  103.401225
O     60.524866   69.625655  102.278273
O     59.556151   68.883997  100.006742
O     60.238685   70.708504   98.892370
O     60.470253   71.552054  103.896819
O     61.020377   73.559852  103.068975
O     64.695803   68.313397   99.352147
O     64.836236   69.123072  101.434615
C     60.778417   70.550363  101.200831
C     60.128244   70.022358   99.926825
C     60.140755   71.894585  101.575226
C     60.585502   72.386973  102.946651
C     62.297992   70.575491  100.976303
C     62.744398   69.290282  100.285946
C     64.210100   68.899758  100.358491
H     53.851280   70.165168  106.072259
H     62.221784   68.466950  100.774921
H     62.434523   69.290700   99.241256
H     62.573867   71.451867  100.389098
H     62.752457   70.653681  101.959501
H     59.061956   71.726864  101.628628
H     60.335823   72.632272  100.801762
H     55.103900   68.140441  101.490437
H     60.405156   70.213827  103.101240
H     54.266241   67.254231   99.421530
H     56.021452   69.148563  104.870909
H     60.786107   65.344467   99.108757
H     49.257649   64.183618  105.171696
H     51.053597   73.393906  109.053075
H     56.805808   71.430036   97.888167
H     56.070951   61.605472  101.890849
H     58.362449   72.827111  107.940304
H     62.434826   67.447522  108.816726
H     50.072591   69.000845  107.467816
H     59.168235   68.301835  112.015416
H     53.530874   73.299417  102.483612
