# Supplementary material for: A model for dinitrogen binding in the E4 state of nitrogenase
Source: Chem Sci. 2019 Oct 15;10(48):11110–24. doi: 10.1039/c9sc03610e (PMC7069239; doi:10.1039/c9sc03610e)
Supplement: Supplementary file 2 [file SC-010-C9SC03610E-s002.zip › Thorhallsson-xyzfiles/model-H-f147.xyz]

146
C     53.883626   72.783507  103.229233
H     53.876629   73.380269  104.137868
C     52.900366   71.622082  103.404409
H     53.213410   71.018683  104.263053
H     51.870516   71.950828  103.596927
H     52.893536   70.959930  102.535306
C     55.322213   72.272740  103.020410
H     56.072654   73.058235  103.188092
H     55.551467   71.477691  103.731261
H     55.470518   71.823505  102.029036
C     56.408338   71.380296   98.782871
H     57.326802   71.217629   99.357983
H     56.021265   72.378503   99.018222
N     55.441065   70.382426   99.209000
H     55.790814   69.514424   99.618485
C     54.171460   70.679977   99.484424
N     53.598970   71.775388   98.956477
H     54.026848   72.329334   98.222503
H     52.668945   72.011990   99.305420
N     53.468583   69.906031  100.308316
H     53.850544   69.005334  100.628476
H     52.484087   70.122682  100.449015
C     59.258142   72.956023  107.356803
H     59.044336   72.742095  106.303402
H     59.508212   74.020991  107.448164
C     60.447987   72.121092  107.822053
O     60.835978   72.101637  109.010676
N     61.064015   71.436173  106.851910
H     60.737764   71.516260  105.891182
H     61.856091   70.788983  107.049444
C     51.186025   72.284097  109.135133
H     51.271257   71.977813  110.185970
H     50.276273   71.822797  108.725900
N     53.250826   70.840151  108.806474
C     52.422172   71.872872  108.391760
C     54.286486   70.745763  107.914622
H     55.071561   70.000463  107.998400
N     54.175109   71.652910  106.966956
H     53.070525   70.207923  109.574463
C     53.021282   72.344136  107.243109
H     52.655451   73.129807  106.600141
C     49.854764   65.030786  104.835062
H     50.287797   64.708121  103.883322
H     49.172328   65.865496  104.646287
S     51.230501   65.528492  105.966036
C     50.461574   69.101788  106.475757
H     51.555061   68.981238  106.453091
H     50.236882   70.129354  106.164306
O     49.828155   68.211070  105.591746
H     50.338360   67.367344  105.636664
C     56.488462   62.498151  101.384129
H     56.593717   63.338638  102.081329
H     57.480806   62.241377  101.007228
N     55.622198   62.847516  100.260078
H     54.612048   62.679655  100.364055
C     56.069387   63.470532   99.168811
N     57.375086   63.727798   99.026451
H     57.981193   63.729070   99.836029
H     57.741700   64.207137   98.204335
N     55.232932   63.822230   98.184254
H     54.304943   63.376567   98.107955
H     55.627329   64.163250   97.318820
C     63.159999   67.307757  108.003659
H     64.158845   67.435833  108.445456
H     63.091590   66.308199  107.565915
C     62.985164   68.397274  106.921874
O     63.044981   69.601223  107.296928
O     62.808769   68.037957  105.720048
C     58.870885   69.240808  111.583877
H     58.193131   69.790449  112.241434
H     59.795978   69.819424  111.491493
C     58.326996   68.991871  110.193138
C     57.040959   68.466122  109.976166
H     56.348296   68.363311  110.810318
C     56.679420   67.982690  108.719169
H     55.702710   67.534941  108.544703
C     57.591729   68.034634  107.663553
H     57.330079   67.568223  106.717754
C     59.183585   69.155205  109.090972
H     60.149770   69.639775  109.226419
C     58.825138   68.667997  107.831954
H     59.507838   68.770753  106.991253
C     61.205370   66.236189   99.579539
H     62.054614   66.575789   98.990168
H     60.438530   67.007704   99.502771
N     61.039491   66.859931  102.035575
C     61.655523   66.153906  101.005164
C     61.835962   66.772761  103.106042
H     61.692389   67.232365  104.080155
N     62.923270   66.030341  102.808703
H     63.746396   65.876442  103.415850
C     62.832743   65.636936  101.493801
H     63.593261   65.045586  101.008875
Mo    59.062468   67.955202  101.991926
Fe    52.918830   66.167789  104.556208
Fe    54.836361   68.049423  104.732913
Fe    54.279170   66.666763  102.355414
Fe    55.432279   65.479345  104.335388
Fe    57.744848   66.174484  103.488888
Fe    57.067437   68.828461  103.547106
Fe    56.572628   67.330179  101.457546
S     54.532473   66.421640  106.224561
S     52.965289   68.128952  103.461048
S     53.701367   64.622187  103.052407
S     58.997941   67.858998  104.291867
S     57.317949   69.443659  101.514181
S     58.242889   65.889440  101.317024
S     56.392149   69.550686  105.527812
S     57.262352   64.213645  104.490703
S     54.786345   66.976019  100.222293
C     55.968938   67.006374  103.297189
O     60.461069   69.595213  102.269959
O     59.655483   68.786131   99.969076
O     60.220407   70.673856   98.888543
O     60.467474   71.536341  103.897190
O     60.948236   73.549276  103.038745
O     64.690456   68.329789   99.365143
O     64.835977   69.134292  101.448327
C     60.734652   70.517048  101.202496
C     60.133723   69.966837   99.912466
C     60.071084   71.847810  101.580486
C     60.538817   72.363902  102.941288
C     62.261450   70.559154  101.000401
C     62.731024   69.275416  100.317393
C     64.203740   68.907148  100.376414
H     55.661927   70.656157  105.295668
H     62.225988   68.446705  100.816347
H     62.413963   69.261053   99.274979
H     62.533990   71.436735  100.412663
H     62.705526   70.647569  101.987394
H     59.000450   71.624024  101.676508
H     60.232691   72.587553  100.798949
H     57.742838   70.151048  103.726094
H     60.351774   70.167281  103.099745
H     53.971348   68.983082  105.563170
H     55.731613   69.458432  103.269352
H     60.806655   65.314526   99.155711
H     49.275200   64.185729  105.206614
H     51.062669   73.366170  109.090771
H     56.661204   71.329610   97.723835
H     56.115877   61.634055  101.934207
H     58.349244   72.780493  107.932268
H     62.442362   67.423131  108.815911
H     50.153667   68.967139  107.512642
H     59.188576   68.320808  112.074529
H     53.678098   73.462792  102.401949
