# Supplementary material for: A model for dinitrogen binding in the E4 state of nitrogenase
Source: Chem Sci. 2019 Oct 15;10(48):11110–24. doi: 10.1039/c9sc03610e (PMC7069239; doi:10.1039/c9sc03610e)
Supplement: Supplementary file 2 [file SC-010-C9SC03610E-s002.zip › Thorhallsson-xyzfiles/model-I-f147.xyz]

146
C     53.614629   72.811185  103.464889
H     53.475310   73.461736  104.331765
C     52.585592   71.667328  103.533764
H     52.764648   71.098373  104.453179
H     51.540207   72.001143  103.551498
H     52.705094   70.978279  102.691674
C     55.033199   72.215421  103.535644
H     55.806518   72.980790  103.686478
H     55.092496   71.522281  104.382611
H     55.276378   71.629430  102.639987
C     56.447902   71.419137   98.834671
H     57.370297   71.273784   99.406036
H     56.060004   72.417923   99.068081
N     55.488108   70.420673   99.282193
H     55.853403   69.583801   99.738762
C     54.210505   70.703544   99.529381
N     53.625149   71.771328   98.963591
H     54.085950   72.363160   98.282830
H     52.701958   72.022467   99.324230
N     53.502471   69.937923  100.363161
H     53.867408   69.022758  100.656545
H     52.511853   70.138429  100.472237
C     59.232106   72.949390  107.353010
H     58.981111   72.687323  106.318601
H     59.448039   74.025500  107.389928
C     60.474883   72.177540  107.787060
O     60.882218   72.154747  108.967927
N     61.122509   71.550043  106.796258
H     60.775305   71.610379  105.841163
H     61.907765   70.894446  106.991129
C     51.110215   72.283075  109.155869
H     50.863251   71.933736  110.171061
H     50.336607   71.869750  108.492650
N     52.911998   70.556270  109.314368
C     52.488259   71.791430  108.845402
C     54.224646   70.404536  108.958415
H     54.791780   69.507202  109.167715
N     54.676006   71.469029  108.331594
H     52.310984   69.842432  109.709291
C     53.607456   72.323648  108.240004
H     53.679791   73.277161  107.740515
C     49.840003   65.014144  104.802685
H     50.263256   64.682780  103.849899
H     49.156202   65.847815  104.613129
S     51.227043   65.519263  105.913066
C     50.382442   69.102751  106.356223
H     51.478641   69.028749  106.318796
H     50.111263   70.118206  106.040508
O     49.765213   68.180519  105.491906
H     50.304863   67.354724  105.541696
C     56.489817   62.452232  101.348189
H     56.576203   63.305025  102.031549
H     57.494895   62.197183  101.008767
N     55.648609   62.779335  100.198798
H     54.634899   62.626989  100.302177
C     56.101229   63.410602   99.115200
N     57.409435   63.630778   98.945920
H     58.080422   63.406799   99.667837
H     57.774833   64.126027   98.133250
N     55.257925   63.830835   98.160212
H     54.308541   63.428117   98.111333
H     55.652856   64.090863   97.266294
C     63.175378   67.339934  108.004808
H     64.176119   67.480096  108.439121
H     63.115840   66.340087  107.566950
C     62.981073   68.424006  106.920268
O     63.023404   69.630595  107.289427
O     62.812218   68.054616  105.719804
C     58.904674   69.193690  111.584182
H     58.191539   69.731296  112.213774
H     59.828567   69.781494  111.555772
C     58.438609   68.988599  110.157001
C     57.190431   68.418555  109.845497
H     56.494448   68.168231  110.644880
C     56.856474   68.126029  108.522823
H     55.903700   67.665667  108.263931
C     57.764067   68.405809  107.499800
H     57.512369   68.147261  106.477695
C     59.319790   69.307020  109.111064
H     60.269662   69.792829  109.328710
C     58.989905   69.005767  107.786050
H     59.691510   69.230292  106.987132
C     61.189964   66.255578   99.521320
H     62.029475   66.609839   98.927078
H     60.412074   67.017955   99.455608
N     61.050571   66.872288  101.978047
C     61.655167   66.167888  100.940871
C     61.863517   66.787831  103.037918
H     61.732544   67.245164  104.015351
N     62.946666   66.047151  102.726171
H     63.772891   65.887570  103.329611
C     62.838601   65.650699  101.413732
H     63.590683   65.057054  100.919034
Mo    59.059881   67.961441  101.935963
Fe    52.967152   65.943078  104.519593
Fe    54.967070   67.756394  104.668708
Fe    54.320688   66.512792  102.281346
Fe    55.466842   65.164591  104.187443
Fe    57.822699   66.052070  103.352062
Fe    57.100088   68.403925  103.603634
Fe    56.540810   67.366108  101.381585
S     54.637200   66.090099  106.096772
S     52.767134   67.913280  103.282542
S     53.676292   64.475572  102.880589
S     59.099116   67.743792  104.242283
S     57.285061   69.494496  101.704635
S     58.234846   65.947837  101.132944
S     54.214599   69.398984  106.069873
S     57.423477   64.098240  104.402323
S     54.762451   66.988845  100.154744
C     55.989011   66.805187  103.235015
O     60.458574   69.592351  102.234332
O     59.583742   68.828927   99.949412
O     60.238234   70.677315   98.854109
O     60.441955   71.506517  103.865238
O     61.006739   73.513334  103.046783
O     64.697008   68.315624   99.352827
O     64.824697   69.115128  101.439806
C     60.741815   70.519399  101.169888
C     60.123757   69.985574   99.883130
C     60.103162   71.863597  101.544380
C     60.558067   72.345862  102.919162
C     62.268116   70.549175  100.975316
C     62.734660   69.272100  100.282942
C     64.203694   68.893745  100.360422
H     55.336153   70.069698  106.366719
H     62.217578   68.441670  100.765338
H     62.431292   69.273038   99.236365
H     62.550473   71.431636  100.399608
H     62.706726   70.623637  101.966455
H     59.023500   71.696662  101.594033
H     60.302480   72.605821  100.775888
H     56.597033   68.298407  105.078946
H     60.350401   70.169198  103.066331
H     53.347497   68.927563  103.999338
H     55.737842   69.158390  103.788434
H     60.798147   65.329000   99.101797
H     49.261599   64.173391  105.185634
H     51.029897   73.368570  109.098282
H     56.686781   71.355523   97.773089
H     56.107902   61.595763  101.903770
H     58.355846   72.769162  107.975709
H     62.462212   67.445568  108.822305
H     50.108219   68.970656  107.402846
H     59.206724   68.267453  112.072973
H     53.538575   73.441878  102.579164
