# Supplementary material for: A model for dinitrogen binding in the E4 state of nitrogenase
Source: Chem Sci. 2019 Oct 15;10(48):11110–24. doi: 10.1039/c9sc03610e (PMC7069239; doi:10.1039/c9sc03610e)
Supplement: Supplementary file 2 [file SC-010-C9SC03610E-s002.zip › Thorhallsson-xyzfiles/model-E-f247.xyz]

146
C     53.668544   72.680631  103.200215
H     53.782328   73.243214  104.123461
C     52.544906   71.658475  103.417432
H     52.830177   71.009728  104.249418
H     51.577033   72.105877  103.675685
H     52.399634   71.006578  102.552410
C     55.006102   71.968467  102.931987
H     55.862856   72.583523  103.237846
H     55.057899   71.043360  103.509631
H     55.147150   71.670442  101.885950
C     56.458038   71.579412   98.914709
H     57.363700   71.579284   99.529491
H     55.968566   72.554375   99.025868
N     55.579482   70.543282   99.438884
H     56.002359   69.811350  100.020836
C     54.261485   70.673036   99.514284
N     53.606822   71.575059   98.766284
H     54.061790   72.167117   98.076671
H     52.658370   71.800312   99.079986
N     53.545699   69.871314  100.322183
H     53.996263   69.402788  101.112785
H     52.563045   70.114323  100.443567
C     59.261330   72.952004  107.351965
H     59.046315   72.729449  106.300851
H     59.509455   74.018073  107.437825
C     60.453214   72.121828  107.819445
O     60.842522   72.105848  109.007463
N     61.072425   71.438632  106.849491
H     60.740234   71.512928  105.891021
H     61.863034   70.790237  107.046828
C     51.176483   72.292345  109.137924
H     51.318545   71.994847  110.185096
H     50.248253   71.826684  108.777328
N     53.168966   70.797610  108.626251
C     52.366805   71.887328  108.323244
C     54.143461   70.711144  107.667244
H     54.899249   69.931100  107.652959
N     54.021736   71.681524  106.784257
H     53.005932   70.122970  109.361203
C     52.923627   72.406731  107.174093
H     52.565716   73.255396  106.609022
C     49.863361   65.069290  104.810802
H     50.289568   64.747297  103.855744
H     49.168785   65.895301  104.623785
S     51.257701   65.593850  105.907613
C     50.462064   69.121366  106.498977
H     51.555149   68.994803  106.480231
H     50.243334   70.152398  106.194017
O     49.828772   68.237526  105.612804
H     50.346275   67.392372  105.644020
C     56.479927   62.500002  101.367306
H     56.573579   63.360190  102.041939
H     57.477672   62.230737  101.013547
N     55.627066   62.810145  100.220531
H     54.618347   62.622476  100.313460
C     56.080465   63.426369   99.127984
N     57.377709   63.725423   99.009412
H     57.999194   63.645014   99.801666
H     57.754443   64.201029   98.189318
N     55.253452   63.753790   98.126071
H     54.323970   63.310100   98.056989
H     55.657337   64.060410   97.251863
C     63.159472   67.305887  107.999209
H     64.160295   67.430990  108.437479
H     63.085982   66.305874  107.563563
C     62.986485   68.393774  106.915149
O     63.053621   69.598335  107.286962
O     62.806048   68.033019  105.713967
C     58.867927   69.236550  111.576681
H     58.188634   69.787637  112.231811
H     59.792034   69.816823  111.482822
C     58.324936   68.982973  110.186215
C     57.037636   68.461063  109.968939
H     56.347070   68.354316  110.804521
C     56.669144   67.992806  108.708268
H     55.691034   67.548879  108.530106
C     57.576626   68.052890  107.649306
H     57.296508   67.616270  106.693200
C     59.182248   69.145051  109.084586
H     60.150979   69.624022  109.221813
C     58.817505   68.670381  107.822896
H     59.498496   68.778844  106.981671
C     61.170977   66.275291   99.539804
H     62.009696   66.623517   98.939887
H     60.393244   67.037752   99.476016
N     61.042505   66.891032  101.998930
C     61.640790   66.187366  100.957502
C     61.854919   66.791091  103.057935
H     61.729982   67.244236  104.038042
N     62.931681   66.043269  102.741471
H     63.758477   65.877587  103.341834
C     62.819985   65.656300  101.426424
H     63.568349   65.060072  100.928295
Mo    59.092638   68.064547  101.990901
Fe    52.976872   66.271088  104.585700
Fe    55.060794   68.028535  104.714492
Fe    54.393875   66.823491  102.363614
Fe    55.494228   65.479193  104.371533
Fe    57.828960   66.159001  103.384086
Fe    57.141807   68.700598  103.702340
Fe    56.573095   67.688355  101.524938
S     54.586526   66.422712  106.282338
S     53.107667   68.328125  103.569876
S     53.799045   64.711030  103.092142
S     59.119756   67.805178  104.288557
S     57.448764   69.716934  101.779236
S     58.148129   66.147616  101.153994
S     56.587467   69.829093  105.606218
S     57.367280   64.232604  104.416795
S     55.153305   66.668639  100.062707
C     56.101534   67.056769  103.330055
O     60.544093   69.645259  102.248359
O     59.620851   68.867706   99.973436
O     60.248621   70.715584   98.861883
O     60.486838   71.561599  103.864305
O     61.026169   73.576588  103.048200
O     64.703505   68.312066   99.343993
O     64.851705   69.128470  101.423757
C     60.794259   70.566196  101.169296
C     60.152636   70.026035   99.895533
C     60.162172   71.913054  101.542450
C     60.600354   72.400155  102.918761
C     62.314282   70.585582  100.948847
C     62.755277   69.284653  100.285670
C     64.221138   68.899722  100.351412
H     55.834940   70.849459  105.165303
H     62.238286   68.473413  100.800448
H     62.434686   69.259330   99.244458
H     62.594333   71.449324  100.345170
H     62.763944   70.680777  101.933139
H     59.081805   71.751584  101.585773
H     60.365867   72.650996  100.771549
H     55.294565   68.487104  101.687167
H     60.422372   70.236860  103.072131
H     54.338397   67.672366   99.681681
H     55.674906   69.242771  103.600980
H     60.776509   65.346284   99.128212
H     49.293797   64.221349  105.191144
H     51.054996   73.374600  109.092836
H     56.749865   71.426048   97.875775
H     56.098858   61.651342  101.935311
H     58.352823   72.775499  107.927750
H     62.445285   67.424809  108.813987
H     50.151986   68.981787  107.534562
H     59.187294   68.319075  112.070959
H     53.530243   73.403076  102.395844
