# Supplementary material for: A model for dinitrogen binding in the E4 state of nitrogenase
Source: Chem Sci. 2019 Oct 15;10(48):11110–24. doi: 10.1039/c9sc03610e (PMC7069239; doi:10.1039/c9sc03610e)
Supplement: Supplementary file 2 [file SC-010-C9SC03610E-s002.zip › Thorhallsson-xyzfiles/model-D-f247.xyz]

146
C     53.799245   72.930762  103.314691
H     53.739420   73.600120  104.176583
C     52.854350   71.742958  103.536715
H     53.183278   71.188392  104.421665
H     51.809020   72.034369  103.701789
H     52.887817   71.041194  102.698672
C     55.250646   72.438760  103.169520
H     55.988461   73.252373  103.162834
H     55.511893   71.808633  104.020042
H     55.381887   71.816616  102.274212
C     56.506668   71.426999   98.873652
H     57.451345   71.269613   99.405635
H     56.134205   72.432233   99.109497
N     55.565419   70.436120   99.366971
H     55.945089   69.643015   99.889363
C     54.277283   70.706572   99.578553
N     53.682303   71.742277   98.960769
H     54.158863   72.350857   98.306690
H     52.745594   71.981539   99.291162
N     53.565290   69.959808  100.421150
H     53.930981   69.051403  100.739889
H     52.574684   70.169104  100.521512
C     59.223355   73.043049  107.314580
H     58.984763   72.786354  106.276099
H     59.399224   74.124867  107.370346
C     60.491934   72.314919  107.743461
O     60.885918   72.277977  108.928058
N     61.182734   71.741735  106.745986
H     60.827987   71.772824  105.790409
H     61.939868   71.062993  106.953525
C     51.166309   72.259704  109.232714
H     51.033388   71.972028  110.287429
H     50.328495   71.811121  108.678821
N     52.878273   70.438593  109.118413
C     52.493133   71.728954  108.781225
C     54.126302   70.222593  108.595120
H     54.638627   69.271145  108.679585
N     54.573561   71.292833  107.977362
H     52.289901   69.752071  109.575662
C     53.568592   72.225116  108.073318
H     53.651376   73.202076  107.622922
C     49.772770   65.022199  104.818061
H     50.184424   64.709869  103.854182
H     49.083074   65.856604  104.652490
S     51.170753   65.508620  105.916011
C     50.425629   69.071935  106.432410
H     51.519253   68.952673  106.410180
H     50.197087   70.098766  106.119664
O     49.795634   68.175632  105.557290
H     50.320157   67.336400  105.591725
C     56.431030   62.466051  101.365644
H     56.541098   63.314823  102.050590
H     57.420018   62.202771  100.984835
N     55.568034   62.828881  100.247042
H     54.556997   62.663669  100.350139
C     56.021445   63.482751   99.174265
N     57.324002   63.773138   99.064265
H     57.895772   63.841095   99.896149
H     57.695925   64.245952   98.240120
N     55.196390   63.824323   98.179799
H     54.278410   63.362368   98.079682
H     55.587275   64.230757   97.341856
C     63.174042   67.352635  108.015621
H     64.183490   67.488260  108.430957
H     63.110185   66.356924  107.567159
C     62.957540   68.445186  106.938974
O     62.933595   69.649421  107.316296
O     62.839940   68.072316  105.733907
C     58.975835   69.191537  111.754816
H     58.215171   69.672988  112.374722
H     59.897588   69.776179  111.849069
C     58.628329   69.097737  110.284824
C     57.441006   68.501645  109.819930
H     56.681868   68.172497  110.527714
C     57.257987   68.270071  108.456017
H     56.358320   67.771622  108.091183
C     58.256435   68.640418  107.548961
H     58.139478   68.450023  106.487120
C     59.593645   69.509844  109.353438
H     60.500272   70.011156  109.685640
C     59.419677   69.265081  107.990424
H     60.195092   69.541364  107.284471
C     61.153817   66.262529   99.560281
H     61.980692   66.625459   98.950892
H     60.365920   67.016953   99.514650
N     61.062950   66.869142  102.021747
C     61.647498   66.170114  100.970345
C     61.895919   66.780403  103.064765
H     61.784534   67.238367  104.045044
N     62.973068   66.039298  102.730377
H     63.808773   65.878637  103.320555
C     62.840045   65.649789  101.417949
H     63.582233   65.058312  100.905768
Mo    59.080916   67.979552  102.049502
Fe    52.942195   66.083075  104.654180
Fe    54.848626   67.960193  105.001851
Fe    54.452721   66.770862  102.558353
Fe    55.525896   65.455250  104.695793
Fe    57.934586   66.190663  103.616486
Fe    57.121974   68.424287  103.835343
Fe    56.618380   67.486771  101.407267
S     54.373884   66.311781  106.493611
S     53.026006   68.183249  103.755994
S     54.019863   64.611793  103.239451
S     59.240348   67.950821  104.343485
S     57.343569   69.594797  101.924670
S     58.188405   65.940085  101.367211
S     56.085817   69.912108  105.216129
S     57.446844   64.012085  104.357666
S     54.774691   67.007096  100.324814
C     56.792780   66.899085  104.982849
O     60.521265   69.602050  102.259648
O     59.532014   68.833575  100.024665
O     60.184246   70.660154   98.885064
O     60.479920   71.548067  103.882447
O     60.956003   73.563802  103.029458
O     64.689421   68.315858   99.350177
O     64.824075   69.123994  101.432790
C     60.750045   70.525311  101.185375
C     60.089388   69.977121   99.924856
C     60.092143   71.858919  101.568276
C     60.554405   72.376074  102.926281
C     62.269180   70.570351  100.952890
C     62.728448   69.276746  100.284875
C     64.198615   68.898704  100.356479
H     56.561822   69.708258  106.453680
H     62.216604   68.458022  100.792986
H     62.412570   69.254462   99.242172
H     62.534986   71.438370  100.349562
H     62.725609   70.673368  101.933705
H     59.021118   71.638343  101.665204
H     60.253751   72.595648  100.784481
H     58.067895   64.137873  105.552507
H     60.409642   70.174848  103.087319
H     57.151387   66.911873  106.014640
H     55.685134   67.941635  103.081573
H     60.763503   65.333551   99.144683
H     49.207340   64.171771  105.199018
H     51.066932   73.340543  109.132822
H     56.715219   71.361517   97.805811
H     56.046242   61.610830  101.921164
H     58.350954   72.824029  107.930221
H     62.475505   67.446715  108.847043
H     50.121730   68.938826  107.470676
H     59.252497   68.223005  112.171316
H     53.604414   73.546599  102.436708
