# Supplementary material for: A model for dinitrogen binding in the E4 state of nitrogenase
Source: Chem Sci. 2019 Oct 15;10(48):11110–24. doi: 10.1039/c9sc03610e (PMC7069239; doi:10.1039/c9sc03610e)
Supplement: Supplementary file 2 [file SC-010-C9SC03610E-s002.zip › Thorhallsson-xyzfiles/model-I-f235.xyz]

146
C     53.606419   72.824061  103.463709
H     53.457374   73.474056  104.329551
C     52.586196   71.672012  103.526216
H     52.758983   71.108479  104.450057
H     51.537980   71.997451  103.528704
H     52.722346   70.979661  102.689443
C     55.028853   72.240737  103.542170
H     55.795933   73.011548  103.696072
H     55.089376   71.548910  104.389501
H     55.280834   71.654797  102.648820
C     56.444168   71.408197   98.831588
H     57.367295   71.257169   99.400135
H     56.061810   72.407903   99.070242
N     55.480268   70.413456   99.279409
H     55.837704   69.566721   99.725381
C     54.205208   70.705296   99.531470
N     53.625341   71.777047   98.967036
H     54.086728   72.363528   98.282190
H     52.704469   72.033849   99.329268
N     53.494552   69.945205  100.367269
H     53.861049   69.032716  100.669203
H     52.505538   70.152058  100.479421
C     59.232438   72.937771  107.357266
H     58.979938   72.676370  106.323085
H     59.453668   74.012926  107.393241
C     60.471385   72.160220  107.791681
O     60.879153   72.134595  108.972380
N     61.115193   71.529581  106.800348
H     60.771780   71.598545  105.844660
H     61.905259   70.879244  106.992681
C     51.115618   72.282781  109.154929
H     50.868630   71.932595  110.169876
H     50.343472   71.868105  108.490906
N     52.921629   70.558119  109.305758
C     52.495551   71.795610  108.844519
C     54.236002   70.413138  108.953039
H     54.804567   69.515145  109.154785
N     54.686957   71.484501  108.338174
H     52.320479   69.835861  109.684388
C     53.616094   72.336219  108.249234
H     53.688137   73.294160  107.758666
C     49.838776   65.016224  104.810390
H     50.262004   64.687941  103.856543
H     49.155730   65.851069  104.623503
S     51.223450   65.518147  105.925045
C     50.380530   69.107473  106.361098
H     51.476969   69.037866  106.324208
H     50.106762   70.122844  106.047217
O     49.766735   68.185401  105.493686
H     50.310927   67.362863  105.538531
C     56.486630   62.446586  101.349734
H     56.569025   63.298398  102.034664
H     57.493014   62.193868  101.012426
N     55.648002   62.774926  100.198985
H     54.634024   62.624552  100.301869
C     56.101579   63.413707   99.120177
N     57.409496   63.638402   98.954993
H     58.080338   63.408322   99.675060
H     57.775884   64.134064   98.142949
N     55.258796   63.837408   98.166171
H     54.311226   63.430785   98.112873
H     55.654701   64.104728   97.274823
C     63.170484   67.339398  108.002520
H     64.171541   67.477758  108.436442
H     63.108119   66.338902  107.566757
C     62.978861   68.422150  106.916822
O     63.037898   69.628770  107.282296
O     62.794469   68.052661  105.718015
C     58.888174   69.191551  111.558762
H     58.179691   69.736256  112.187480
H     59.809256   69.782518  111.511703
C     58.406292   68.965663  110.139691
C     57.155906   68.388639  109.851359
H     56.470176   68.147544  110.662210
C     56.805194   68.079332  108.537181
H     55.849916   67.614751  108.296244
C     57.696311   68.349769  107.497668
H     57.426692   68.078240  106.483162
C     59.271026   69.275679  109.077550
H     60.222209   69.766778  109.277609
C     58.922710   68.960593  107.760140
H     59.611495   69.184289  106.949488
C     61.198292   66.254858   99.519325
H     62.036627   66.608505   98.923418
H     60.421394   67.018057   99.453918
N     61.064366   66.877517  101.973656
C     61.666002   66.168523  100.938021
C     61.875569   66.791392  103.034731
H     61.747764   67.249754  104.012336
N     62.955784   66.045679  102.724629
H     63.781234   65.883514  103.328729
C     62.846783   65.647489  101.412853
H     63.596012   65.048902  100.920051
Mo    59.084871   67.970564  101.930771
Fe    52.981756   65.907431  104.534119
Fe    54.969806   67.744252  104.696910
Fe    54.352594   66.550589  102.335420
Fe    55.516654   65.184416  104.208478
Fe    57.838579   66.024498  103.368761
Fe    57.107741   68.479509  103.558435
Fe    56.598408   67.384167  101.404225
S     54.651475   66.061400  106.120704
S     52.730782   67.889343  103.306148
S     53.742679   64.481521  102.891481
S     59.061587   67.738071  104.230383
S     57.329255   69.527625  101.673503
S     58.256538   65.951287  101.142662
S     54.192645   69.423843  106.062376
S     57.451779   64.077864  104.398635
S     54.796809   67.028070  100.202204
C     56.048461   66.870536  103.266762
O     60.474273   69.607269  102.232751
O     59.616942   68.832983   99.946280
O     60.250263   70.688537   98.850996
O     60.446444   71.516333  103.861233
O     61.011492   73.525661  103.049020
O     64.701074   68.316869   99.353281
O     64.830805   69.115722  101.440896
C     60.755800   70.533686  101.167100
C     60.141694   69.996536   99.880167
C     60.116599   71.877545  101.540056
C     60.565326   72.358062  102.916907
C     62.281637   70.560797  100.972095
C     62.743182   69.280379  100.282748
C     64.210010   68.896707  100.360866
H     55.293520   70.142385  106.320229
H     62.222543   68.453084  100.766628
H     62.440073   69.280116   99.236138
H     62.565514   71.441115  100.394050
H     62.719601   70.636329  101.963366
H     59.036808   71.711173  101.584723
H     60.319814   72.619851  100.772847
H     56.639690   68.484331  105.019516
H     60.358403   70.189864  103.061874
H     53.279225   68.895550  104.056481
H     55.965713   69.448781  103.796501
H     60.804313   65.328533   99.101271
H     49.259849   64.174477  105.190353
H     51.032308   73.368098  109.098250
H     56.680377   71.349512   97.769125
H     56.104101   61.588380  101.902202
H     58.355401   72.762042  107.980157
H     62.458042   67.448479  108.820196
H     50.106284   68.973004  107.407413
H     59.196816   68.273611  112.058957
H     53.532027   73.452513  102.576251
