# Supplementary material for: A model for dinitrogen binding in the E4 state of nitrogenase
Source: Chem Sci. 2019 Oct 15;10(48):11110–24. doi: 10.1039/c9sc03610e (PMC7069239; doi:10.1039/c9sc03610e)
Supplement: Supplementary file 2 [file SC-010-C9SC03610E-s002.zip › Thorhallsson-xyzfiles/model-C-f235.xyz]

146
C     53.873037   72.766666  103.106640
H     53.946630   73.327341  104.037248
C     52.857137   71.639586  103.311556
H     53.154919   71.054511  104.186484
H     51.835800   71.991414  103.506779
H     52.828415   70.954116  102.462041
C     55.280607   72.224714  102.761791
H     56.067317   72.917703  103.089988
H     55.479732   71.276749  103.260521
H     55.413604   72.015574  101.692276
C     56.472907   71.469576   98.837258
H     57.404336   71.332467   99.398608
H     56.079231   72.474404   99.038206
N     55.527531   70.478047   99.316802
H     55.907217   69.688967   99.847738
C     54.232450   70.737532   99.491328
N     53.647747   71.780391   98.876077
H     54.106809   72.354827   98.177275
H     52.696925   72.001394   99.174116
N     53.503117   69.976202  100.303955
H     53.865443   69.072321  100.644250
H     52.510720   70.189663  100.386704
C     59.259879   73.012218  107.340940
H     59.047143   72.804605  106.286074
H     59.494672   74.079385  107.442902
C     60.461213   72.189949  107.796109
O     60.846369   72.156332  108.985199
N     61.093561   71.531978  106.816658
H     60.763603   71.609312  105.856711
H     61.870595   70.867742  107.014657
C     51.157953   72.290722  109.167730
H     51.280893   72.000506  110.219071
H     50.232851   71.827756  108.796152
N     53.203026   70.838816  108.762019
C     52.360542   71.871717  108.381664
C     54.195731   70.738412  107.823247
H     54.988384   69.998784  107.874287
N     54.040289   71.642775  106.878471
H     53.060079   70.212049  109.542073
C     52.906718   72.340415  107.206248
H     52.524901   73.135782  106.582676
C     49.754794   65.019344  104.898537
H     50.212486   64.726940  103.948698
H     49.069840   65.853588  104.721136
S     51.090330   65.478154  106.084600
C     50.461366   69.106807  106.572317
H     51.552916   68.971408  106.564568
H     50.253168   70.136560  106.259034
O     49.827637   68.226948  105.677786
H     50.300611   67.364094  105.745671
C     56.468503   62.427606  101.423466
H     56.485078   63.235230  102.166116
H     57.495340   62.255185  101.094635
N     55.638058   62.783759  100.271836
H     54.623043   62.633633  100.360649
C     56.100904   63.416168   99.192308
N     57.409113   63.635823   99.031020
H     58.060693   63.491660   99.790066
H     57.774845   64.139986   98.223277
N     55.264047   63.835585   98.228193
H     54.326511   63.408462   98.154909
H     55.673060   64.098041   97.340711
C     63.183180   67.340800  108.011144
H     64.178297   67.493532  108.454099
H     63.138554   66.339821  107.574228
C     62.982970   68.422135  106.925102
O     63.009128   69.629058  107.295708
O     62.821963   68.051660  105.724529
C     58.898082   69.226921  111.576052
H     58.192896   69.766640  112.213136
H     59.827224   69.805955  111.539967
C     58.416189   69.019254  110.154596
C     57.153846   68.469290  109.868327
H     56.450284   68.273251  110.676210
C     56.823731   68.094471  108.566475
H     55.870572   67.617037  108.344760
C     57.745408   68.283531  107.534009
H     57.510829   67.946421  106.529195
C     59.297675   69.278807  109.091548
H     60.252240   69.766622  109.282918
C     58.970330   68.901701  107.785278
H     59.673037   69.074573  106.974155
C     61.180818   66.250340   99.564307
H     62.022999   66.596552   98.967777
H     60.403760   67.013963   99.500667
N     61.039394   66.847684  102.027612
C     61.647207   66.156899  100.983040
C     61.853351   66.755594  103.087114
H     61.720795   67.204276  104.069101
N     62.939056   66.022862  102.767872
H     63.768177   65.865083  103.367032
C     62.833544   65.641000  101.450858
H     63.590868   65.059982  100.949248
Mo    59.078329   67.987817  101.997347
Fe    52.790823   66.228398  104.824566
Fe    54.870748   67.931710  105.123218
Fe    54.327618   66.886589  102.796429
Fe    55.192041   65.148239  104.964136
Fe    58.249689   65.862023  103.488593
Fe    57.067147   68.501949  103.677288
Fe    56.579789   67.569051  101.287757
S     54.240678   66.398532  106.696560
S     52.953485   68.299913  103.960345
S     53.644945   64.781823  103.261038
S     59.159109   67.849600  104.308644
S     57.390712   69.647578  101.777693
S     58.149576   65.992128  101.215663
S     56.217545   69.850976  105.360107
S     57.255667   63.948203  104.556689
S     54.609144   67.015413  100.543109
C     56.371637   66.809471  104.433785
O     60.519395   69.605273  102.250962
O     59.604059   68.837775   99.983094
O     60.244514   70.684153   98.874377
O     60.483754   71.544864  103.878857
O     60.975937   73.565835  103.043031
O     64.700228   68.303574   99.351141
O     64.856882   69.124841  101.427846
C     60.777898   70.532436  101.183674
C     60.142316   69.992551   99.907613
C     60.135548   71.874909  101.558611
C     60.574175   72.378434  102.928496
C     62.299960   70.559423  100.966276
C     62.749748   69.260199  100.304818
C     64.219843   68.888639  100.360941
H     55.201050   70.615723  104.928625
H     62.243335   68.446323  100.826042
H     62.424490   69.228302   99.265356
H     62.576272   71.423385  100.361335
H     62.750482   70.658642  101.949573
H     59.058164   71.687741  101.620376
H     60.325463   72.612630  100.784170
H     57.068060   66.478965  105.205087
H     60.404034   70.178734  103.079377
H     55.618184   68.310665  102.954773
H     56.389053   66.190072  103.495897
H     60.785048   65.323349   99.149434
H     49.183243   64.158121  105.244499
H     51.047243   73.373287  109.105583
H     56.711574   71.379864   97.777514
H     56.132924   61.509523  101.905731
H     58.354340   72.818889  107.915997
H     62.460431   67.441820  108.820771
H     50.141647   68.972067  107.605609
H     59.196798   68.298258  112.062284
H     53.646277   73.487424  102.321047
