# Supplementary material for: A model for dinitrogen binding in the E4 state of nitrogenase
Source: Chem Sci. 2019 Oct 15;10(48):11110–24. doi: 10.1039/c9sc03610e (PMC7069239; doi:10.1039/c9sc03610e)
Supplement: Supplementary file 2 [file SC-010-C9SC03610E-s002.zip › Thorhallsson-xyzfiles/model-B-f235.xyz]

146
C     53.632962   72.597623  103.301303
H     53.549778   73.152873  104.231693
C     52.573707   71.481514  103.333411
H     52.770676   70.822443  104.186170
H     51.547467   71.856313  103.443381
H     52.615138   70.854039  102.439381
C     55.047066   71.993463  103.251985
H     55.819988   72.735707  103.496465
H     55.142946   71.185874  103.985161
H     55.276478   71.545130  102.277088
C     56.517230   71.573236   98.923469
H     57.434466   71.580085   99.520085
H     56.024211   72.545378   99.049216
N     55.660227   70.523842   99.452392
H     56.090585   69.837609  100.078910
C     54.333399   70.612732   99.489882
N     53.677365   71.509046   98.732535
H     54.149780   72.164634   98.118549
H     52.724645   71.722700   99.048678
N     53.626225   69.785283  100.263878
H     54.085183   69.144038  100.915308
H     52.626157   69.937917  100.349063
C     59.269782   72.992625  107.364117
H     59.043001   72.774217  106.314273
H     59.514372   74.059824  107.446023
C     60.472829   72.167114  107.810257
O     60.862218   72.120550  108.996996
N     61.106017   71.518736  106.823891
H     60.781715   71.611128  105.863437
H     61.889122   70.859502  107.015985
C     51.151820   72.317172  109.045391
H     51.073449   71.925689  110.068654
H     50.329694   71.882851  108.461185
N     53.372825   71.097292  109.099252
C     52.519911   72.015284  108.511783
C     54.588158   71.196165  108.478148
H     55.423448   70.548738  108.721660
N     54.571973   72.126984  107.547453
H     53.091306   70.357076  109.727486
C     53.294806   72.625993  107.547944
H     52.968298   73.395590  106.862982
C     49.836288   65.024054  104.750886
H     50.225465   64.694713  103.783252
H     49.151689   65.862787  104.588997
S     51.264849   65.524663  105.806428
C     50.362607   69.104655  106.402264
H     51.458712   69.050260  106.340838
H     50.068290   70.111779  106.078143
O     49.745367   68.156106  105.561701
H     50.329518   67.359931  105.563879
C     56.465696   62.439298  101.320364
H     56.482790   63.314272  101.979947
H     57.496399   62.215360  101.040116
N     55.670438   62.693083  100.118776
H     54.653448   62.550933  100.197846
C     56.157661   63.275417   99.021740
N     57.469099   63.517499   98.896205
H     58.130610   63.284344   99.624198
H     57.842083   64.016560   98.089984
N     55.361357   63.620382   98.004714
H     54.369092   63.341588   98.008566
H     55.774224   63.759544   97.092313
C     63.160240   67.336647  108.001468
H     64.160998   67.470812  108.437243
H     63.093799   66.335657  107.567683
C     62.975589   68.418689  106.914152
O     63.038583   69.625412  107.279566
O     62.792015   68.049552  105.715527
C     58.856793   69.204845  111.475795
H     58.167911   69.771502  112.106111
H     59.781011   69.787984  111.395914
C     58.335964   68.967917  110.071680
C     57.053741   68.443174  109.821387
H     56.387296   68.220817  110.653430
C     56.642254   68.163576  108.517382
H     55.657940   67.748382  108.311797
C     57.501590   68.416374  107.444869
H     57.170089   68.191760  106.434769
C     59.175335   69.245761  108.980537
H     60.152672   69.695736  109.149560
C     58.764577   68.964220  107.671972
H     59.432074   69.175091  106.839895
C     61.174995   66.270926   99.496915
H     62.001008   66.635523   98.889620
H     60.389291   67.026793   99.451010
N     61.075798   66.876858  101.953278
C     61.663376   66.176363  100.905644
C     61.907627   66.785409  103.000164
H     61.798465   67.237453  103.982963
N     62.980804   66.040990  102.668767
H     63.810928   65.873128  103.266129
C     62.850400   65.649325  101.357328
H     63.588464   65.050463  100.848506
Mo    59.115580   68.009432  101.976891
Fe    53.014117   65.916451  104.436366
Fe    54.883417   67.801608  104.822644
Fe    54.394730   66.481758  102.240207
Fe    55.556875   65.240430  104.285053
Fe    57.825341   66.001696  103.297064
Fe    57.211241   68.444899  103.750516
Fe    56.613000   67.588804  101.605148
S     54.572425   66.050628  106.148814
S     53.045335   67.907836  103.372376
S     53.870074   64.418538  102.958799
S     59.187886   67.570620  104.252236
S     57.417727   69.679746  101.907348
S     58.151350   66.098086  101.032068
S     54.039800   69.239943  106.347274
S     57.454374   64.077504  104.379536
S     54.204391   65.861096  100.036651
C     56.032809   66.909961  103.385490
O     60.533716   69.621622  102.259610
O     59.580184   68.874476   99.988318
O     60.242793   70.708063   98.877138
O     60.468293   71.537403  103.881940
O     61.020370   73.551284  103.069238
O     64.702200   68.310566   99.349932
O     64.836140   69.117262  101.434550
C     60.784845   70.550545  101.185054
C     60.138797   70.021336   99.910402
C     60.148562   71.894459  101.561547
C     60.587662   72.378948  102.937087
C     62.304469   70.575880  100.964744
C     62.751085   69.290726  100.275728
C     64.214783   68.896873  100.355213
H     54.546093   70.414184  105.954356
H     62.224243   68.468401  100.761569
H     62.446247   69.292849   99.229580
H     62.584054   71.451980  100.379014
H     62.754765   70.652459  101.950127
H     59.069009   71.730440  101.606947
H     60.351116   72.634204  100.792058
H     55.113909   67.954978  101.235898
H     60.406175   70.210853  103.082965
H     54.416066   66.991423   99.342928
H     56.109257   69.116393  104.745750
H     60.783387   65.338276   99.090868
H     49.268320   64.184337  105.151329
H     51.031815   73.400509  109.052299
H     56.789637   71.424682   97.878580
H     56.092394   61.580002  101.877431
H     58.368450   72.818006  107.951634
H     62.446974   67.451551  108.817628
H     50.104367   68.978155  107.453633
H     59.164577   68.300064  111.999921
H     53.535428   73.305938  102.478598
