# Supplementary material for: A model for dinitrogen binding in the E4 state of nitrogenase
Source: Chem Sci. 2019 Oct 15;10(48):11110–24. doi: 10.1039/c9sc03610e (PMC7069239; doi:10.1039/c9sc03610e)
Supplement: Supplementary file 2 [file SC-010-C9SC03610E-s002.zip › Thorhallsson-xyzfiles/model-O-f247.xyz]

146
C     53.478258   72.828695  103.465010
H     53.362051   73.501467  104.319952
C     52.422288   71.711059  103.555703
H     52.625534   71.112821  104.448414
H     51.383878   72.061812  103.619560
H     52.492452   71.026316  102.707313
C     54.871337   72.198293  103.555763
H     55.668643   72.938792  103.686583
H     54.901155   71.545878  104.430621
H     55.113879   71.580701  102.682733
C     56.382055   71.724236   98.869595
H     57.254527   71.825213   99.524468
H     55.833905   72.671449   98.892342
N     55.541148   70.670289   99.415223
H     56.016805   69.955532   99.971771
C     54.231928   70.788321   99.592493
N     53.511953   71.641165   98.847105
H     53.926016   72.208400   98.112627
H     52.586295   71.879443   99.217111
N     53.599170   70.032428  100.499828
H     54.098320   69.541346  101.237079
H     52.600430   70.170841  100.628972
C     59.292406   73.082503  107.375773
H     59.086107   72.918755  106.312531
H     59.545134   74.138680  107.533055
C     60.470393   72.221270  107.812913
O     60.868052   72.176698  108.999080
N     61.074177   71.548328  106.826470
H     60.704661   71.603283  105.879899
H     61.836417   70.867879  107.016516
C     51.189603   72.270181  109.171911
H     51.331984   71.996256  110.224889
H     50.250700   71.808965  108.833822
N     53.231531   70.803916  108.823859
C     52.358272   71.781857  108.366458
C     54.152784   70.563274  107.838003
H     54.955533   69.840921  107.941349
N     53.924448   71.324072  106.789668
H     53.151730   70.302074  109.697484
C     52.813024   72.070137  107.097201
H     52.381955   72.762507  106.390142
C     49.781897   65.060893  104.770920
H     50.177897   64.747624  103.800907
H     49.078428   65.885188  104.613396
S     51.202657   65.579439  105.826536
C     50.427295   69.112848  106.449998
H     51.518291   68.978601  106.411598
H     50.211325   70.145924  106.151602
O     49.770348   68.237486  105.568149
H     50.287370   67.394524  105.577315
C     56.524424   62.479732  101.384071
H     56.592222   63.335503  102.067313
H     57.534784   62.233615  101.054273
N     55.686823   62.797522  100.226996
H     54.670371   62.653937  100.331246
C     56.143926   63.403477   99.133544
N     57.449673   63.584478   98.931758
H     58.140919   63.313555   99.620213
H     57.807448   64.089753   98.119736
N     55.286078   63.880647   98.205307
H     54.344383   63.453544   98.149645
H     55.679382   64.089004   97.294693
C     63.142681   67.324795  108.000575
H     64.148007   67.450674  108.429027
H     63.068806   66.324622  107.565139
C     62.960467   68.409255  106.913223
O     62.987537   69.615302  107.283301
O     62.819289   68.037458  105.709754
C     58.880715   69.229507  111.591944
H     58.181088   69.767252  112.236672
H     59.808137   69.810801  111.550267
C     58.391171   69.029482  110.172120
C     57.128962   68.483896  109.879316
H     56.429559   68.267450  110.686008
C     56.793536   68.145237  108.565881
H     55.838878   67.675249  108.330910
C     57.707929   68.366000  107.534165
H     57.455388   68.071612  106.521499
C     59.272065   69.308944  109.112319
H     60.227870   69.790925  109.313944
C     58.936652   68.971867  107.799065
H     59.625448   69.180329  106.985614
C     61.161840   66.280514   99.517437
H     62.001410   66.631546   98.920477
H     60.382121   67.041251   99.449908
N     61.021285   66.904540  101.970385
C     61.626473   66.196590  100.936392
C     61.833506   66.818619  103.031847
H     61.703920   67.279171  104.007837
N     62.914136   66.073297  102.723519
H     63.739243   65.913112  103.327345
C     62.807242   65.674740  101.411669
H     63.561416   65.080858  100.919393
Mo    59.051364   68.034006  101.954004
Fe    52.899045   66.212963  104.520098
Fe    54.887367   67.949937  104.665648
Fe    54.387629   66.781026  102.480494
Fe    55.467132   65.477197  104.368731
Fe    57.783545   66.144722  103.334962
Fe    57.130473   68.788138  103.777096
Fe    56.488637   67.514459  101.489365
S     54.473193   66.407943  106.238766
S     53.023769   68.245541  103.492031
S     53.786292   64.712734  103.028589
S     59.090577   67.748257  104.226453
S     57.289345   69.598275  101.685644
S     58.116818   66.067685  101.097832
S     57.679301   70.742134  104.904986
S     57.319490   64.234349  104.428714
S     54.572182   66.985618  100.247418
C     56.037074   67.078505  103.361853
O     60.458949   69.644228  102.233294
O     59.587831   68.870078   99.946523
O     60.231411   70.716942   98.844649
O     60.547909   71.560704  103.829206
O     61.043166   73.580274  103.007713
O     64.690040   68.316054   99.351131
O     64.822991   69.119550  101.435839
C     60.748273   70.560511  101.159027
C     60.123843   70.027252   99.876990
C     60.126865   71.913312  101.528191
C     60.616055   72.402249  102.887614
C     62.275366   70.573019  100.964504
C     62.732445   69.287826  100.280587
C     64.199596   68.899913  100.357763
H     56.522419   70.939643  105.557050
H     62.209899   68.464995  100.769857
H     62.426933   69.282993   99.234440
H     62.565872   71.449843  100.384048
H     62.711167   70.649977  101.956766
H     59.047473   71.754304  101.601678
H     60.315270   72.645094  100.746787
H     56.104984   68.516695  105.417064
H     60.388577   70.241087  103.064580
H     54.970593   65.752462   99.876888
H     55.319360   69.309851  104.046600
H     60.771829   65.348961   99.107354
H     49.233616   64.206080  105.166839
H     51.071631   73.351786  109.106494
H     56.723884   71.513781   97.856220
H     56.143219   61.618767  101.933150
H     58.376259   72.873013  107.927911
H     62.435616   67.441874  108.821806
H     50.135785   68.975723  107.491289
H     59.186014   68.301184  112.074725
H     53.434125   73.449428  102.570130
