# Supplementary material for: A model for dinitrogen binding in the E4 state of nitrogenase
Source: Chem Sci. 2019 Oct 15;10(48):11110–24. doi: 10.1039/c9sc03610e (PMC7069239; doi:10.1039/c9sc03610e)
Supplement: Supplementary file 2 [file SC-010-C9SC03610E-s002.zip › Thorhallsson-xyzfiles/model-B-f247.xyz]

146
C     53.655630   72.599348  103.313121
H     53.586314   73.164314  104.238150
C     52.585686   71.495156  103.368793
H     52.784123   70.846025  104.228349
H     51.563697   71.879619  103.483716
H     52.612083   70.854448  102.483138
C     55.061692   71.977218  103.265577
H     55.845293   72.717447  103.480167
H     55.157165   71.192772  104.023847
H     55.276707   71.497891  102.302262
C     56.484866   71.626946   98.906544
H     57.392752   71.650092   99.517586
H     55.981844   72.596034   99.008036
N     55.628626   70.577586   99.434387
H     56.078082   69.884848  100.043094
C     54.304790   70.662266   99.482870
N     53.640509   71.565718   98.742004
H     54.101755   72.211861   98.108833
H     52.686790   71.768163   99.057591
N     53.597741   69.815422  100.242399
H     54.035866   69.215524  100.957014
H     52.604957   70.012573  100.349209
C     59.268090   72.996801  107.360459
H     59.042656   72.777088  106.310620
H     59.509772   74.064582  107.442673
C     60.473109   72.175170  107.808448
O     60.865187   72.137401  108.994873
N     61.105210   71.521968  106.825048
H     60.773257   71.600264  105.865958
H     61.885701   70.860493  107.020434
C     51.163085   72.315806  109.047462
H     51.098870   71.927089  110.072699
H     50.335408   71.877956  108.473800
N     53.390015   71.098858  109.066843
C     52.525311   72.016910  108.495550
C     54.593922   71.197543  108.423405
H     55.432415   70.548760  108.652013
N     54.559877   72.127296  107.491951
H     53.118951   70.344824  109.683244
C     53.282682   72.628286  107.518816
H     52.944440   73.400603  106.842446
C     49.766349   65.041776  104.809543
H     50.164375   64.745426  103.835177
H     49.078098   65.881653  104.672310
S     51.165430   65.511215  105.909843
C     50.388082   69.144142  106.465253
H     51.486332   69.078638  106.427178
H     50.102658   70.156698  106.150955
O     49.782100   68.212724  105.593984
H     50.354856   67.411936  105.597421
C     56.486540   62.461290  101.346094
H     56.560753   63.321566  102.021187
H     57.496529   62.206024  101.021727
N     55.659721   62.768612  100.179198
H     54.645851   62.606513  100.265176
C     56.135813   63.349329   99.077171
N     57.445629   63.580926   98.936714
H     58.093556   63.420330   99.695839
H     57.820049   64.071036   98.124922
N     55.320794   63.707854   98.075505
H     54.357838   63.338174   98.044920
H     55.734020   63.899442   97.172548
C     63.165770   67.337932  108.008271
H     64.165189   67.471474  108.447877
H     63.101682   66.337599  107.572212
C     62.986107   68.421159  106.921176
O     63.033518   69.627848  107.289279
O     62.824005   68.051321  105.720546
C     58.871549   69.202000  111.491674
H     58.181619   69.768206  112.121835
H     59.796412   69.784438  111.412996
C     58.352399   68.962884  110.087301
C     57.080229   68.413578  109.839294
H     56.418878   68.176271  110.671211
C     56.671359   68.128072  108.536618
H     55.692786   67.699798  108.335949
C     57.518135   68.404836  107.459589
H     57.185184   68.184820  106.448414
C     59.183775   69.256593  108.994375
H     60.155465   69.719505  109.161473
C     58.772170   68.973660  107.685776
H     59.432012   69.197670  106.851140
C     61.186563   66.260037   99.536062
H     62.018084   66.621768   98.934351
H     60.403736   67.018996   99.485369
N     61.072617   66.863264  101.996599
C     61.666278   66.164327  100.949684
C     61.897529   66.772761  103.047048
H     61.776216   67.225411  104.028137
N     62.975765   66.032249  102.720128
H     63.805942   65.869146  103.317839
C     62.853205   65.641887  101.407171
H     63.596867   65.046936  100.901832
Mo    59.089318   67.956803  101.997498
Fe    52.984336   65.900249  104.577320
Fe    54.861757   67.780170  104.792467
Fe    54.351714   66.818964  102.401933
Fe    55.501667   65.228939  104.190104
Fe    57.865763   66.060368  103.398063
Fe    57.176497   68.439420  103.751133
Fe    56.535147   67.413802  101.471103
S     54.581250   65.922820  106.128966
S     52.972495   67.967782  103.643734
S     53.745092   64.627585  102.881042
S     59.189957   67.694233  104.307420
S     57.311647   69.525406  101.817311
S     58.209709   65.963586  101.167438
S     54.032673   68.994817  106.524888
S     57.391419   64.095329  104.424328
S     54.786213   66.367291  100.187598
C     56.033760   66.954268  103.396631
O     60.485008   69.590222  102.259232
O     59.558993   68.831711   99.982181
O     60.213137   70.673875   98.876356
O     60.454127   71.514715  103.882486
O     61.009280   73.519259  103.050453
O     64.692601   68.313383   99.350361
O     64.826645   69.120067  101.433831
C     60.745781   70.515806  101.186258
C     60.108435   69.981234   99.908053
C     60.103540   71.857567  101.563901
C     60.564289   72.349184  102.932063
C     62.268773   70.550669  100.973932
C     62.731203   69.269323  100.286705
C     64.201473   68.893902  100.357970
H     54.285692   70.242636  106.109416
H     62.218302   68.442154  100.779163
H     62.420631   69.262705   99.242127
H     62.543636   71.429674  100.389673
H     62.716306   70.633296  101.960414
H     59.025962   71.682475  101.627042
H     60.290572   72.597162  100.789819
H     54.721337   68.220920  101.891894
H     60.377152   70.169818  103.088888
H     54.429058   67.497416   99.546647
H     56.049933   69.058856  104.769068
H     60.795449   65.332464   99.118084
H     49.210189   64.183544  105.186625
H     51.037618   73.398527  109.053794
H     56.774180   71.459180   97.869134
H     56.103523   61.607048  101.904337
H     58.366844   72.819491  107.947302
H     62.449494   67.450203  108.822158
H     50.109059   69.000698  107.509110
H     59.178409   68.296046  112.014311
H     53.556695   73.302080  102.485808
