# Supplementary material for: A model for dinitrogen binding in the E4 state of nitrogenase
Source: Chem Sci. 2019 Oct 15;10(48):11110–24. doi: 10.1039/c9sc03610e (PMC7069239; doi:10.1039/c9sc03610e)
Supplement: Supplementary file 2 [file SC-010-C9SC03610E-s002.zip › Thorhallsson-xyzfiles/model-C-f247.xyz]

146
C     53.850806   72.712907  103.081338
H     53.990757   73.259608  104.013051
C     52.797502   71.627818  103.330777
H     53.153752   70.970048  104.129474
H     51.829230   72.028997  103.656521
H     52.636194   70.997604  102.453619
C     55.218552   72.110103  102.671510
H     56.052938   72.698653  103.077792
H     55.330992   71.092576  103.049162
H     55.356626   72.019653  101.586174
C     56.555069   71.350565   98.863044
H     57.504065   71.185245   99.383419
H     56.179480   72.351029   99.116793
N     55.612875   70.351565   99.338455
H     55.981981   69.552342   99.857053
C     54.318423   70.618346   99.516692
N     53.744284   71.665744   98.898709
H     54.211928   72.245982   98.212328
H     52.791868   71.891539   99.196420
N     53.583694   69.866301  100.332256
H     53.941939   68.965265  100.680399
H     52.589955   70.068872  100.399980
C     59.227668   73.165320  107.294151
H     59.008202   72.939786  106.244365
H     59.396928   74.244303  107.388489
C     60.492950   72.433068  107.723372
O     60.884513   72.396859  108.907302
N     61.186717   71.859999  106.725678
H     60.819237   71.857688  105.774057
H     61.933117   71.175362  106.938533
C     51.139761   72.308616  109.117659
H     51.219215   71.980843  110.162788
H     50.237421   71.852949  108.686916
N     53.254134   70.942687  108.770906
C     52.391070   71.952510  108.378945
C     54.319079   70.946442  107.909358
H     55.140416   70.244184  107.978477
N     54.192333   71.891991  107.003523
H     53.077609   70.261026  109.496346
C     53.001365   72.512681  107.276948
H     52.623450   73.326620  106.674378
C     49.783862   65.061614  104.797460
H     50.176101   64.758355  103.822763
H     49.093774   65.899787  104.655305
S     51.214960   65.530384  105.860754
C     50.480800   69.107930  106.495067
H     51.574726   68.988076  106.484595
H     50.259094   70.138313  106.189799
O     49.858316   68.222844  105.601807
H     50.380325   67.382011  105.619267
C     56.453205   62.442509  101.386440
H     56.544783   63.280682  102.087438
H     57.454519   62.191825  101.031443
N     55.606792   62.795235  100.247501
H     54.593119   62.643039  100.345985
C     56.063706   63.427207   99.165512
N     57.371578   63.659042   99.009561
H     58.020297   63.521737   99.772004
H     57.739660   64.139148   98.188992
N     55.226682   63.829263   98.197477
H     54.289851   63.401155   98.126003
H     55.629885   64.120170   97.317022
C     63.226940   67.393071  108.010728
H     64.231229   67.564603  108.426268
H     63.193947   66.395537  107.564655
C     62.969701   68.471934  106.928878
O     62.900209   69.679734  107.295023
O     62.860872   68.083346  105.728637
C     59.077440   69.206610  111.962757
H     58.307766   69.628991  112.613634
H     60.011333   69.749084  112.156792
C     58.763830   69.297882  110.488993
C     57.520118   68.919147  109.953077
H     56.707558   68.627005  110.616780
C     57.345168   68.847632  108.570750
H     56.390345   68.521501  108.160747
C     58.412583   69.130449  107.708816
H     58.293362   69.059777  106.633363
C     59.797283   69.644880  109.610489
H     60.750730   69.992984  110.001169
C     59.642643   69.518023  108.230733
H     60.487032   69.710148  107.579524
C     61.129889   66.263200   99.528840
H     61.948111   66.641819   98.916982
H     60.332107   67.007255   99.495883
N     61.060508   66.854658  101.993890
C     61.634234   66.160944  100.933544
C     61.908793   66.762795  103.025287
H     61.811629   67.216239  104.008451
N     62.980770   66.023449  102.676000
H     63.820126   65.859878  103.261278
C     62.831678   65.637625  101.364600
H     63.567998   65.048926  100.840791
Mo    59.046301   67.919066  102.078917
Fe    52.915123   66.097915  104.531024
Fe    54.916490   67.732199  104.939068
Fe    54.128684   66.577525  102.463740
Fe    55.328896   65.047478  104.555762
Fe    58.030525   65.920259  103.544241
Fe    57.252015   68.453752  103.966112
Fe    56.546169   67.375555  101.472446
S     54.323210   66.116743  106.351684
S     53.089319   68.148523  103.655427
S     53.632049   64.524490  103.095571
S     59.272857   67.671247  104.361186
S     57.253761   69.463685  101.978607
S     58.172700   65.897705  101.298377
S     56.035268   69.792996  105.387432
S     57.299748   63.970863  104.501290
S     54.716508   66.896168  100.358814
C     56.733329   67.270977  105.482733
O     60.463661   69.566592  102.311794
O     59.483273   68.800414  100.062254
O     60.168330   70.614388   98.925415
O     60.449959   71.531523  103.910624
O     60.942648   73.533517  103.035738
O     64.676913   68.318304   99.357471
O     64.809847   69.123584  101.440447
C     60.711751   70.482128  101.230906
C     60.059823   69.934938   99.966020
C     60.052217   71.821383  101.596610
C     60.525452   72.351006  102.946286
C     62.234124   70.535628  101.001600
C     62.709697   69.267934  100.295050
C     64.183688   68.897122  100.365114
H     55.472298   70.858879  104.812395
H     62.201447   68.428802  100.772244
H     62.402261   69.275581   99.249724
H     62.494116   71.424209  100.425005
H     62.693621   70.614188  101.982581
H     58.980158   71.609878  101.695286
H     60.212553   72.549652  100.804665
H     56.950609   67.692608  106.460725
H     60.363484   70.148389  103.134385
H     55.811320   67.583264  103.424393
H     57.071710   66.232987  105.547924
H     60.746347   65.332086   99.111717
H     49.228825   64.206833  105.183919
H     51.030352   73.392582  109.084263
H     56.754548   71.307292   97.792342
H     56.077026   61.573873  101.926836
H     58.344321   72.925678  107.886044
H     62.523496   67.469810  108.839791
H     50.163884   68.965922  107.528249
H     59.312096   68.185209  112.262330
H     53.624173   73.453315  102.314199
