# Supplementary material for: A model for dinitrogen binding in the E4 state of nitrogenase
Source: Chem Sci. 2019 Oct 15;10(48):11110–24. doi: 10.1039/c9sc03610e (PMC7069239; doi:10.1039/c9sc03610e)
Supplement: Supplementary file 2 [file SC-010-C9SC03610E-s002.zip › Thorhallsson-xyzfiles/model-N-f235.xyz]

146
C     53.473772   72.858384  103.509231
H     53.337335   73.555317  104.342868
C     52.427400   71.732551  103.612653
H     52.617466   71.155988  104.522940
H     51.385057   72.074006  103.652699
H     52.517363   71.027854  102.782112
C     54.870927   72.242487  103.641536
H     55.674517   72.988317  103.649115
H     54.944392   71.705538  104.590720
H     55.081978   71.515892  102.847497
C     56.473251   71.706895   98.923720
H     57.376708   71.789983   99.536792
H     55.937714   72.661424   98.979842
N     55.649319   70.658657   99.503471
H     56.124359   69.971757  100.101620
C     54.333769   70.751630   99.637928
N     53.613596   71.575739   98.857970
H     54.039082   72.167387   98.150776
H     52.679916   71.807584   99.212895
N     53.693761   69.998574  100.542420
H     54.194310   69.500823  101.274559
H     52.691281   70.116565  100.654360
C     59.280175   73.030497  107.367728
H     59.068595   72.860702  106.306207
H     59.538003   74.087967  107.509456
C     60.456021   72.164707  107.806693
O     60.842917   72.106600  108.995748
N     61.061112   71.497223  106.818171
H     60.720991   71.588719  105.862593
H     61.836572   70.828322  107.005452
C     51.098068   72.286031  109.212093
H     51.171950   72.012641  110.273036
H     50.167491   71.847561  108.823450
N     53.087967   70.751554  109.022927
C     52.296359   71.758741  108.493326
C     54.077463   70.478020  108.117192
H     54.839116   69.724140  108.283524
N     53.966196   71.246928  107.055509
H     52.895796   70.246048  109.878146
C     52.863295   72.034175  107.268428
H     52.519725   72.744390  106.531367
C     49.805734   65.051921  104.797128
H     50.229333   64.736282  103.839183
H     49.103332   65.872494  104.617176
S     51.196781   65.582249  105.888428
C     50.413904   69.111692  106.453230
H     51.504902   68.975740  106.415627
H     50.198130   70.143592  106.150200
O     49.756843   68.232970  105.575852
H     50.269895   67.387494  105.598975
C     56.511116   62.475028  101.377759
H     56.578223   63.325415  102.067436
H     57.521647   62.233479  101.044317
N     55.674212   62.799919  100.221941
H     54.658891   62.645872  100.318834
C     56.134233   63.411959   99.131378
N     57.439001   63.624249   98.953965
H     58.111182   63.429254   99.684774
H     57.799542   64.127659   98.142196
N     55.282628   63.855049   98.184213
H     54.346516   63.418845   98.118924
H     55.683587   64.092786   97.285054
C     63.145879   67.323750  108.002937
H     64.148114   67.454259  108.436498
H     63.076287   66.323474  107.567473
C     62.961265   68.408524  106.916937
O     63.001109   69.613943  107.290376
O     62.800236   68.041937  105.715391
C     58.836263   69.217704  111.473649
H     58.142207   69.782309  112.100893
H     59.754696   69.807521  111.383283
C     58.316336   68.951798  110.074948
C     57.041244   68.410538  109.838171
H     56.365576   68.227037  110.672280
C     56.655667   68.043555  108.547352
H     55.688772   67.580780  108.354969
C     57.530785   68.226674  107.475073
H     57.231537   67.903569  106.478219
C     59.164205   69.185788  108.978104
H     60.132572   69.659732  109.133795
C     58.781226   68.815799  107.685660
H     59.453212   68.987816  106.848112
C     61.172130   66.280914   99.481990
H     61.990762   66.651410   98.867948
H     60.382513   67.032602   99.446252
N     61.112970   66.892791  101.935925
C     61.676408   66.179113  100.885054
C     61.948442   66.781634  102.976397
H     61.854095   67.237608  103.958987
N     63.002345   66.011054  102.639352
H     63.832934   65.832730  103.232456
C     62.854339   65.624012  101.328013
H     63.576110   65.010272  100.813206
Mo    59.144340   68.029035  101.974970
Fe    52.923347   66.212000  104.601876
Fe    54.969182   67.953518  104.764555
Fe    54.333711   66.799403  102.504438
Fe    55.561179   65.457883  104.367907
Fe    57.847749   66.117745  103.364697
Fe    57.358624   68.670418  103.817909
Fe    56.601196   67.571123  101.580450
S     54.543381   66.374450  106.265203
S     53.012364   68.275902  103.576716
S     53.749885   64.737219  103.050830
S     59.274281   67.627412  104.239185
S     57.420938   69.651952  101.795638
S     58.178511   66.088318  101.110859
S     57.522270   70.631131  104.890738
S     57.395168   64.177958  104.402267
S     54.841105   67.021039  100.222194
C     56.107902   67.134284  103.428189
O     60.533136   69.673121  102.249699
O     59.640938   68.875118   99.974435
O     60.246848   70.726064   98.858349
O     60.559702   71.614120  103.842943
O     61.046930   73.628103  103.003149
O     64.703813   68.320215   99.341646
O     64.848886   69.131551  101.423274
C     60.792718   70.586625  101.168238
C     60.157782   70.039995   99.895204
C     60.164987   71.937578  101.531557
C     60.633793   72.442396  102.891530
C     62.315252   70.602554  100.950450
C     62.758463   69.308468  100.274222
C     64.221056   68.911087  100.347342
H     57.402869   70.346332  106.197376
H     62.232965   68.493782  100.774105
H     62.446086   69.296359   99.230295
H     62.598582   71.473164  100.357765
H     62.760792   70.685826  101.937602
H     59.086785   71.767521  101.598815
H     60.352001   72.665185  100.746124
H     54.572225   69.469758  105.596181
H     60.419200   70.269617  103.070302
H     55.094350   65.713167  100.024271
H     55.355603   69.538184  105.480676
H     60.775856   65.349401   99.077866
H     49.247489   64.198429  105.181810
H     51.024707   73.369682  109.120522
H     56.770408   71.505536   97.894536
H     56.133572   61.608737  101.920960
H     58.367617   72.833600  107.930345
H     62.433847   67.439797  108.820011
H     50.123455   68.978674  107.495350
H     59.153391   68.317659  112.000352
H     53.432262   73.456082  102.598681
