# Supplementary material for: A model for dinitrogen binding in the E4 state of nitrogenase
Source: Chem Sci. 2019 Oct 15;10(48):11110–24. doi: 10.1039/c9sc03610e (PMC7069239; doi:10.1039/c9sc03610e)
Supplement: Supplementary file 2 [file SC-010-C9SC03610E-s002.zip › Thorhallsson-xyzfiles/model-O-f235.xyz]

146
C     53.466724   72.856238  103.519800
H     53.306179   73.543807  104.357411
C     52.433029   71.716028  103.592084
H     52.615743   71.131654  104.498525
H     51.385487   72.044521  103.613814
H     52.547859   71.024302  102.754142
C     54.871652   72.261253  103.670405
H     55.646754   73.025816  103.789516
H     54.902792   71.641161  104.570305
H     55.151748   71.621834  102.825094
C     56.403652   71.659964   98.861355
H     57.291971   71.715462   99.499428
H     55.880559   72.619981   98.928012
N     55.547417   70.610387   99.392153
H     56.004610   69.881463   99.950361
C     54.247131   70.766845   99.602131
N     53.531405   71.642223   98.879019
H     53.942749   72.207816   98.142493
H     52.614348   71.889745   99.262767
N     53.622538   70.025632  100.526111
H     54.143643   69.505228  101.227314
H     52.627358   70.164285  100.675206
C     59.265463   73.035006  107.362389
H     59.050657   72.856743  106.302598
H     59.525504   74.092445  107.498619
C     60.443472   72.173095  107.802524
O     60.845427   72.135778  108.987817
N     61.035255   71.487152  106.819309
H     60.674682   71.552872  105.869416
H     61.814047   70.823992  107.007296
C     51.159211   72.278165  109.177010
H     51.271033   71.999861  110.233010
H     50.223054   71.829368  108.815022
N     53.172229   70.774642  108.901896
C     52.340418   71.769146  108.407211
C     54.115236   70.498704  107.946850
H     54.897873   69.761255  108.086220
N     53.937994   71.251048  106.883005
H     53.050594   70.289376  109.780274
C     52.839519   72.031827  107.148949
H     52.452221   72.731593  106.423618
C     49.841792   65.045768  104.816297
H     50.273261   64.726849  103.862779
H     49.152373   65.875255  104.630323
S     51.216929   65.554738  105.942177
C     50.421534   69.121065  106.462240
H     51.514344   69.004292  106.426842
H     50.190716   70.147747  106.154140
O     49.779688   68.229307  105.583513
H     50.295749   67.389644  105.618190
C     56.517533   62.449565  101.375747
H     56.563607   63.296296  102.070943
H     57.536055   62.231227  101.052590
N     55.686520   62.771274  100.215490
H     54.669499   62.631418  100.315076
C     56.149485   63.384427   99.127739
N     57.454971   63.571027   98.934701
H     58.135660   63.356968   99.652805
H     57.814558   64.086706   98.130063
N     55.294573   63.854410   98.192895
H     54.355748   63.422138   98.131198
H     55.692797   64.071307   97.286569
C     63.126185   67.318366  107.992164
H     64.131384   67.438754  108.422297
H     63.047773   66.319014  107.555493
C     62.951615   68.404641  106.906521
O     62.994880   69.609740  107.278863
O     62.798093   68.036089  105.704074
C     58.868572   69.227635  111.571172
H     58.191259   69.781103  112.226144
H     59.794590   69.805674  111.483112
C     58.323302   69.000800  110.176237
C     57.045845   68.457779  109.953319
H     56.383212   68.258356  110.793896
C     56.646602   68.102830  108.664555
H     55.682444   67.629039  108.483462
C     57.503781   68.316174  107.584268
H     57.199500   68.007502  106.590088
C     59.151518   69.265327  109.071218
H     60.119985   69.740938  109.221899
C     58.744397   68.926434  107.777523
H     59.385559   69.134821  106.924703
C     61.176691   66.266647   99.511405
H     62.020499   66.615267   98.919782
H     60.398052   67.027517   99.437926
N     61.021369   66.898904  101.959531
C     61.631809   66.185780  100.933474
C     61.826041   66.816086  103.025759
H     61.693243   67.281169  103.998717
N     62.908912   66.067403  102.728726
H     63.730005   65.907701  103.336837
C     62.809245   65.664151  101.417762
H     63.565836   65.068104  100.932077
Mo    59.032541   68.020427  101.933739
Fe    52.911934   66.221966  104.545897
Fe    54.893860   67.940779  104.505872
Fe    54.239702   66.701417  102.319805
Fe    55.416748   65.428607  104.234333
Fe    57.709999   66.089618  103.247238
Fe    57.130177   68.680220  103.692263
Fe    56.512997   67.493586  101.380351
S     54.583386   66.405244  106.152626
S     52.931480   68.231548  103.482705
S     53.624938   64.670282  102.973857
S     59.019559   67.654879  104.193195
S     57.287943   69.569974  101.674102
S     58.149819   66.053450  101.025561
S     57.715508   70.713421  104.653218
S     57.276920   64.195184  104.395899
S     54.703145   67.044982  100.069674
C     56.001915   67.035023  103.174328
O     60.437799   69.660210  102.242757
O     59.608268   68.865602   99.949933
O     60.242974   70.713756   98.848144
O     60.575892   71.603434  103.823682
O     61.062453   73.613481  102.981422
O     64.690216   68.317643   99.355500
O     64.826326   69.117709  101.440563
C     60.746583   70.567118  101.167495
C     60.132205   70.028660   99.882834
C     60.140398   71.930143  101.520860
C     60.636907   72.431979  102.873274
C     62.275925   70.568890  100.975472
C     62.731503   69.282485  100.292289
C     64.199651   68.897867  100.364067
H     56.835190   70.737087  105.666962
H     62.210851   68.460681  100.785095
H     62.423096   69.274459   99.247013
H     62.569841   71.444763  100.394459
H     62.711171   70.644452  101.967808
H     59.059041   71.783914  101.596249
H     60.336209   72.650080  100.730114
H     56.605369   68.364258  105.098000
H     60.368857   70.259013  103.066801
H     54.908726   65.757190   99.715589
H     55.690919   69.357366  103.883558
H     60.787629   65.334063   99.102769
H     49.269881   64.196857  105.190911
H     51.056528   73.361049  109.107109
H     56.718261   71.477546   97.833828
H     56.150948   61.572924  101.909773
H     58.353988   72.842141  107.928148
H     62.418452   67.439006  108.812302
H     50.128415   68.986168  107.503370
H     59.183831   68.309454  112.066773
H     53.433251   73.455378  102.609867
