# Supplementary material for: A model for dinitrogen binding in the E4 state of nitrogenase
Source: Chem Sci. 2019 Oct 15;10(48):11110–24. doi: 10.1039/c9sc03610e (PMC7069239; doi:10.1039/c9sc03610e)
Supplement: Supplementary file 2 [file SC-010-C9SC03610E-s002.zip › Thorhallsson-xyzfiles/model-D-f235.xyz]

C     53.837147   72.845896  103.238697
H     53.848896   73.474875  104.130472
C     52.856034   71.690814  103.472546
H     53.224614   71.080996  104.303513
H     51.844857   72.027240  103.736599
H     52.785447   71.031685  102.603312
C     55.268886   72.329436  102.990250
H     56.023439   73.114895  103.138799
H     55.514107   71.546630  103.706510
H     55.392546   71.886603  101.993052
C     56.512001   71.455074   98.894816
H     57.461083   71.316590   99.424471
H     56.122856   72.457376   99.120148
N     55.590496   70.451970   99.401283
H     55.986993   69.696604   99.967759
C     54.288766   70.685035   99.565371
N     53.680797   71.694535   98.916155
H     54.166641   72.331281   98.296135
H     52.737805   71.923305   99.238059
N     53.569690   69.921030  100.387784
H     53.945756   69.022768  100.722204
H     52.575562   70.116019  100.471639
C     59.230513   73.054895  107.317319
H     58.996620   72.807924  106.275388
H     59.413111   74.135078  107.383099
C     60.491712   72.314246  107.748403
O     60.879946   72.270876  108.935061
N     61.181181   71.738218  106.752629
H     60.832750   71.780979  105.794435
H     61.934819   71.054668  106.959354
C     51.141430   72.271381  109.201891
H     51.003686   71.966443  110.250841
H     50.307664   71.832565  108.634264
N     52.932386   70.520579  109.173776
C     52.476267   71.761841  108.753514
C     54.179066   70.329919  108.636105
H     54.751878   69.422387  108.790648
N     54.553333   71.368879  107.924865
H     52.394723   69.850814  109.710328
C     53.504617   72.253422  107.976143
H     53.522312   73.194511  107.446548
C     49.788489   65.005589  104.834609
H     50.206130   64.691601  103.873475
H     49.107313   65.845443  104.665318
S     51.171968   65.477574  105.959228
C     50.439255   69.069078  106.441126
H     51.533379   68.956742  106.421078
H     50.203983   70.092416  106.122373
O     49.813935   68.166248  105.566319
H     50.335828   67.328749  105.608442
C     56.430146   62.466355  101.368026
H     56.539991   63.310765  102.058006
H     57.420240   62.210530  100.985093
N     55.567059   62.833764  100.250277
H     54.556471   62.664880  100.349041
C     56.023151   63.491201   99.180867
N     57.324174   63.790542   99.080936
H     57.879053   63.895919   99.921703
H     57.697550   64.260692   98.255582
N     55.201764   63.827081   98.181031
H     54.288607   63.356982   98.074537
H     55.595732   64.236618   97.345910
C     63.172151   67.353460  108.021556
H     64.178829   67.490423  108.443669
H     63.112922   66.357150  107.573416
C     62.960582   68.447369  106.945107
O     62.927039   69.650289  107.325774
O     62.857038   68.076859  105.738225
C     58.960527   69.188243  111.720483
H     58.204027   69.679101  112.338203
H     59.881671   69.775998  111.799267
C     58.600969   69.077160  110.253954
C     57.409553   68.476815  109.805663
H     56.665089   68.138337  110.524854
C     57.200338   68.258413  108.442731
H     56.296484   67.758825  108.089628
C     58.176952   68.645249  107.518597
H     58.031823   68.476339  106.455798
C     59.551935   69.491495  109.308317
H     60.463635   69.991859  109.628264
C     59.351475   69.259438  107.946161
H     60.112896   69.544135  107.227844
C     61.157830   66.264033   99.563442
H     61.979897   66.629538   98.949126
H     60.367907   67.016590   99.524922
N     61.080710   66.873640  102.022382
C     61.659824   66.172924  100.969994
C     61.916728   66.783397  103.062062
H     61.807424   67.239180  104.043504
N     62.991318   66.040449  102.724413
H     63.828675   65.878437  103.312136
C     62.852661   65.649881  101.412932
H     63.591079   65.055875  100.899081
Mo    59.098783   67.986835  102.058951
Fe    52.915663   66.055054  104.627300
Fe    54.910333   67.853594  104.871195
Fe    54.397545   66.699556  102.590345
Fe    55.486138   65.381056  104.720684
Fe    57.975803   66.159623  103.632013
Fe    57.162022   68.484591  103.847290
Fe    56.618726   67.497916  101.544973
S     54.332355   66.333063  106.478369
S     52.951224   68.086241  103.661032
S     53.950113   64.594348  103.174392
S     59.259707   67.908945  104.357747
S     57.377866   69.624458  101.924540
S     58.190432   65.956870  101.383490
S     55.960769   69.891446  105.210280
S     57.416183   63.971934  104.383884
S     54.825900   66.994112  100.399150
C     56.703703   66.911382  104.932478
O     60.535263   69.617365  102.264286
O     59.548032   68.837723  100.030053
O     60.197323   70.659338   98.883126
O     60.490250   71.572646  103.879234
O     60.978471   73.581041  103.019082
O     64.693755   68.311899   99.344355
O     64.837305   69.132046  101.421942
C     60.764403   70.535799  101.184658
C     60.102799   69.981608   99.926585
C     60.113196   71.875025  101.559608
C     60.571963   72.393979  102.917801
C     62.283372   70.575600  100.947109
C     62.737783   69.279608  100.281148
C     64.206864   68.900488  100.349645
H     56.306820   69.668951  106.487834
H     62.225270   68.463720  100.793154
H     62.418326   69.254749   99.239569
H     62.551668   71.441845  100.341895
H     62.740613   70.678776  101.927138
H     59.040382   71.667039  101.647812
H     60.276809   72.607630  100.772894
H     58.047480   63.980440  105.580121
H     60.420292   70.194307  103.087672
H     57.075829   66.900830  105.964181
H     55.721643   67.890569  103.080008
H     60.765794   65.334544   99.150618
H     49.214190   64.157538  105.207513
H     51.049669   73.354183  109.117111
H     56.720327   71.380301   97.827541
H     56.049437   61.605876  101.918212
H     58.352939   72.836331  107.925727
H     62.467932   67.445651  108.848383
H     50.135194   68.939347  107.479771
H     59.241077   68.227872  112.152972
H     53.621528   73.508190  102.400280
