# Supplementary material for: A model for dinitrogen binding in the E4 state of nitrogenase
Source: Chem Sci. 2019 Oct 15;10(48):11110–24. doi: 10.1039/c9sc03610e (PMC7069239; doi:10.1039/c9sc03610e)
Supplement: Supplementary file 2 [file SC-010-C9SC03610E-s002.zip › Thorhallsson-xyzfiles/model-E-f235.xyz]

146
C     53.763717   72.754350  103.179996
H     53.793649   73.332592  104.099539
C     52.721294   71.646900  103.356632
H     53.002890   71.044406  104.224013
H     51.703192   72.015171  103.537653
H     52.691850   70.971332  102.498530
C     55.166850   72.162477  102.960367
H     55.954135   72.864371  103.266780
H     55.304340   71.264569  103.564817
H     55.347433   71.844896  101.924515
C     56.437902   71.628056   98.870189
H     57.339381   71.642135   99.491780
H     55.942606   72.601747   98.962627
N     55.566039   70.588845   99.391675
H     56.002332   69.888102  100.001870
C     54.246901   70.712444   99.481156
N     53.582759   71.628724   98.757246
H     54.032969   72.237978   98.080007
H     52.633587   71.836966   99.077345
N     53.551831   69.892963  100.278846
H     54.035499   69.323129  100.992420
H     52.566466   70.109340  100.419045
C     59.262264   72.971893  107.347424
H     59.048026   72.757650  106.294378
H     59.508083   74.037558  107.442427
C     60.454980   72.140197  107.809891
O     60.843126   72.118987  108.998463
N     61.074195   71.461312  106.837196
H     60.744051   71.539785  105.877756
H     61.860312   70.807109  107.034634
C     51.170010   72.291681  109.147667
H     51.296867   71.996201  110.197226
H     50.244000   71.829851  108.776970
N     53.200992   70.826164  108.721280
C     52.370008   71.873888  108.354371
C     54.186609   70.718469  107.776417
H     54.969428   69.966602  107.815587
N     54.040947   71.633747  106.840203
H     53.055732   70.195890  109.498119
C     52.918190   72.345289  107.180689
H     52.541243   73.149074  106.565419
C     49.884998   65.041406  104.885576
H     50.358321   64.728393  103.949891
H     49.209235   65.877136  104.678918
S     51.218158   65.531301  106.076422
C     50.463426   69.124622  106.559636
H     51.557891   69.013885  106.549350
H     50.233640   70.149301  106.243217
O     49.849344   68.226187  105.671470
H     50.357195   67.381587  105.730436
C     56.478739   62.479771  101.366201
H     56.537205   63.335018  102.050343
H     57.492397   62.239622  101.039115
N     55.649556   62.782269  100.199842
H     54.635847   62.621660  100.285178
C     56.125907   63.365350   99.097666
N     57.434457   63.614128   98.972193
H     58.057174   63.525231   99.762781
H     57.812213   64.101423   98.159631
N     55.317616   63.695085   98.084942
H     54.357564   63.320676   98.043543
H     55.730171   63.949055   97.198198
C     63.159078   67.305911  107.996018
H     64.157904   67.436899  108.437171
H     63.093845   66.306928  107.556456
C     62.980062   68.396642  106.915903
O     63.033494   69.600618  107.293193
O     62.808111   68.037784  105.713102
C     58.894898   69.235108  111.598612
H     58.211172   69.780967  112.253535
H     59.822993   69.811495  111.521713
C     58.364822   68.999207  110.200198
C     57.084226   68.466023  109.969614
H     56.388592   68.344237  110.798879
C     56.730828   68.002532  108.703757
H     55.760806   67.544742  108.519013
C     57.644335   68.083638  107.650994
H     57.383803   67.648640  106.689298
C     59.226785   69.182395  109.105667
H     60.189761   69.669772  109.252353
C     58.875369   68.715578  107.836305
H     59.561409   68.835175  107.000806
C     61.168067   66.261040   99.566766
H     62.017077   66.604365   98.978283
H     60.394691   67.026775   99.488552
N     60.991169   66.870535  102.027535
C     61.615258   66.178692  100.992646
C     61.793386   66.785037  103.094752
H     61.649447   67.237005  104.072059
N     62.888637   66.057984  102.790904
H     63.712050   65.904190  103.396967
C     62.799321   65.670053  101.474578
H     63.567497   65.092642  100.984110
Mo    59.025018   68.032178  101.992010
Fe    52.949174   66.283775  104.761717
Fe    55.056101   68.025040  104.929179
Fe    54.217868   66.993354  102.588303
Fe    55.426620   65.499982  104.377972
Fe    57.735417   66.138633  103.404695
Fe    57.090739   68.776771  103.651230
Fe    56.477896   67.579758  101.519692
S     54.633830   66.358255  106.379941
S     52.999063   68.378068  103.947100
S     53.613404   64.826202  103.124457
S     59.023897   67.800006  104.293665
S     57.393513   69.686845  101.708820
S     58.103470   66.060029  101.170602
S     56.526445   69.809476  105.581359
S     57.267286   64.193757  104.429135
S     54.738904   66.365158  100.208012
C     56.032684   67.097760  103.445119
O     60.484620   69.619248  102.257542
O     59.598979   68.840206   99.975700
O     60.240319   70.686043   98.868408
O     60.476637   71.551529  103.870223
O     61.018053   73.559305  103.039117
O     64.694185   68.309088   99.354558
O     64.841786   69.120565  101.435069
C     60.760873   70.537124  101.182550
C     60.131258   69.998289   99.902395
C     60.137486   71.890162  101.548481
C     60.586031   72.383695  102.918898
C     62.284112   70.552279  100.973080
C     62.736859   69.256917  100.306929
C     64.208067   68.888095  100.365295
H     55.631998   70.760100  105.255911
H     62.229324   68.439711  100.821676
H     62.412886   69.229909   99.266851
H     62.564775   71.419423  100.373843
H     62.732094   70.646607  101.958053
H     59.056985   71.729128  101.598112
H     60.340611   72.623520  100.772797
H     54.928344   68.335437  101.741680
H     60.375741   70.208678  103.080536
H     54.243833   67.491493   99.667401
H     55.752968   69.395683  103.414117
H     60.779652   65.332392   99.148659
H     49.294698   64.193958  105.234067
H     51.053137   73.374168  109.096373
H     56.738565   71.458679   97.836274
H     56.111857   61.612844  101.915657
H     58.354482   72.789440  107.922497
H     62.441415   67.416698  108.808885
H     50.145119   68.985816  107.592826
H     59.205651   68.309946  112.083973
H     53.590625   73.455584  102.363676
