# Supplementary material for: A model for dinitrogen binding in the E4 state of nitrogenase
Source: Chem Sci. 2019 Oct 15;10(48):11110–24. doi: 10.1039/c9sc03610e (PMC7069239; doi:10.1039/c9sc03610e)
Supplement: Supplementary file 2 [file SC-010-C9SC03610E-s002.zip › Thorhallsson-xyzfiles/model-H-f247.xyz]

146
C     53.847485   72.767582  103.234722
H     53.866744   73.359851  104.145412
C     52.830853   71.636822  103.421664
H     53.143343   71.018661  104.269423
H     51.815114   71.994744  103.635511
H     52.787958   70.977727  102.551815
C     55.266520   72.211220  103.016998
H     56.042122   72.966517  103.205990
H     55.463204   71.389579  103.706865
H     55.408677   71.785205  102.015581
C     56.387907   71.433874   98.793010
H     57.300793   71.297110   99.385063
H     55.980715   72.431459   98.996536
N     55.430227   70.429415   99.226397
H     55.797946   69.582563   99.664454
C     54.155464   70.713535   99.493644
N     53.568227   71.789521   98.942768
H     53.996766   72.344465   98.209814
H     52.638714   72.026415   99.293156
N     53.459524   69.945501  100.328416
H     53.846870   69.057684  100.673495
H     52.473760   70.157251  100.468165
C     59.249651   72.955374  107.350139
H     59.032474   72.736891  106.298342
H     59.497621   74.021300  107.436662
C     60.442705   72.124404  107.814024
O     60.832842   72.106663  109.002035
N     61.059062   71.440273  106.843349
H     60.731663   71.518582  105.882787
H     61.850670   70.793101  107.041459
C     51.185458   72.283867  109.141267
H     51.261543   71.979196  110.193591
H     50.279736   71.820908  108.724835
N     53.224997   70.807033  108.791991
C     52.430098   71.878138  108.410023
C     54.279480   70.732415  107.919081
H     55.045046   69.964928  107.981087
N     54.212195   71.688466  107.016517
H     53.010305   70.139618  109.520429
C     53.068239   72.391721  107.301528
H     52.733226   73.218167  106.693871
C     49.834406   65.025897  104.788600
H     50.278812   64.693810  103.846043
H     49.145860   65.851617  104.584265
S     51.189997   65.554232  105.916824
C     50.446974   69.112720  106.464370
H     51.539341   68.982461  106.434223
H     50.231016   70.144853  106.161709
O     49.799663   68.235165  105.578264
H     50.308409   67.389540  105.603719
C     56.498736   62.499029  101.371378
H     56.601654   63.351464  102.053684
H     57.494615   62.228255  101.015091
N     55.646402   62.832407  100.231737
H     54.634351   62.677427  100.336039
C     56.099181   63.451213   99.139818
N     57.406879   63.677738   98.978659
H     58.055293   63.540502   99.741423
H     57.776310   64.168519   98.164409
N     55.258888   63.841193   98.171099
H     54.318765   63.418595   98.113000
H     55.656573   64.123808   97.285553
C     63.158356   67.307223  108.002748
H     64.158770   67.434199  108.441406
H     63.088166   66.307742  107.565085
C     62.981771   68.396532  106.920493
O     63.037064   69.600549  107.295869
O     62.809563   68.036292  105.718321
C     58.878468   69.240063  111.591375
H     58.200028   69.789216  112.248816
H     59.804053   69.818183  111.500355
C     58.335316   68.991485  110.200248
C     57.050896   68.461987  109.984303
H     56.358727   68.357222  110.818546
C     56.689932   67.977596  108.727814
H     55.714865   67.525982  108.555468
C     57.599971   68.033769  107.670715
H     57.337126   67.569522  106.724311
C     59.190538   69.157562  109.097151
H     60.155681   69.644498  109.231712
C     58.831785   68.670702  107.838034
H     59.512568   68.777260  106.996197
C     61.207069   66.248456   99.561851
H     62.057612   66.589408   98.975644
H     60.438879   67.018573   99.480972
N     61.034266   66.878160  102.015520
C     61.652395   66.168359  100.989126
C     61.827502   66.792726  103.088501
H     61.681291   67.254926  104.060963
N     62.914874   66.048252  102.796313
H     63.735740   65.893436  103.406038
C     62.827381   65.650704  101.482480
H     63.588945   65.057663  101.001150
Mo    59.054615   67.979709  101.957319
Fe    53.017855   66.210131  104.730618
Fe    54.896687   68.127249  104.587439
Fe    54.289434   66.690451  102.430687
Fe    55.494288   65.449931  104.365548
Fe    57.752386   66.160884  103.400465
Fe    57.090477   68.845904  103.535880
Fe    56.552857   67.339051  101.412593
S     54.629927   66.426995  106.237002
S     52.957566   68.181835  103.523031
S     53.755638   64.625206  103.201244
S     58.984080   67.844410  104.256842
S     57.305065   69.456064  101.494237
S     58.241224   65.931840  101.214345
S     56.403766   69.551965  105.539476
S     57.325611   64.216713  104.457586
S     54.711799   66.986517  100.260646
C     56.018252   67.009008  103.285347
O     60.447835   69.607999  102.252612
O     59.653399   68.808696   99.945619
O     60.233000   70.693067   98.869697
O     60.473872   71.537344  103.882745
O     60.959689   73.553597  103.036723
O     64.689122   68.330915   99.363826
O     64.830843   69.132470  101.448340
C     60.732527   70.532613  101.187901
C     60.136310   69.988466   99.893507
C     60.074544   71.864516  101.568272
C     60.545750   72.370033  102.930506
C     62.260986   70.567277  100.995266
C     62.730383   69.285409  100.308871
C     64.201163   68.909768  100.373993
H     55.763194   70.707919  105.298472
H     62.219024   68.456578  100.800740
H     62.419115   69.277028   99.264653
H     62.539412   71.446796  100.413218
H     62.699430   70.649913  101.985439
H     59.002804   71.652320  101.657865
H     60.233806   72.606562  100.789710
H     57.769494   70.170675  103.701195
H     60.339569   70.182075  103.084279
H     54.084246   69.068441  105.461623
H     55.653732   69.383477  103.334550
H     60.811706   65.325089   99.138593
H     49.260688   64.183366  105.174677
H     51.061750   73.365762  109.093645
H     56.658450   71.359944   97.739725
H     56.115298   61.646370  101.931748
H     58.343279   72.779814  107.929566
H     62.443341   67.423044  108.817245
H     50.144276   68.975256  107.502419
H     59.195380   68.319326  112.081147
H     53.657683   73.455359  102.410704
