# Supplementary material for: A model for dinitrogen binding in the E4 state of nitrogenase
Source: Chem Sci. 2019 Oct 15;10(48):11110–24. doi: 10.1039/c9sc03610e (PMC7069239; doi:10.1039/c9sc03610e)
Supplement: Supplementary file 2 [file SC-010-C9SC03610E-s002.zip › Thorhallsson-xyzfiles/model-I-f247.xyz]

146
C     53.710986   72.647179  103.294000
H     53.618586   73.209633  104.218032
C     52.678181   71.509186  103.341036
H     52.850440   70.925091  104.252424
H     51.637817   71.857964  103.377167
H     52.785495   70.830839  102.490102
C     55.137311   72.071986  103.251988
H     55.895562   72.838614  103.462907
H     55.256700   71.301235  104.020147
H     55.363754   71.583825  102.295220
C     56.463792   71.415551   98.821362
H     57.386997   71.293024   99.396625
H     56.050542   72.405410   99.048848
N     55.526807   70.394593   99.261397
H     55.906900   69.560938   99.710945
C     54.235728   70.635622   99.473802
N     53.635164   71.693058   98.904053
H     54.093297   72.303019   98.237006
H     52.698019   71.916414   99.249874
N     53.530510   69.836460  100.277397
H     53.916009   68.927836  100.567489
H     52.532064   70.003764  100.362199
C     59.256240   72.984822  107.355755
H     59.027212   72.764197  106.306897
H     59.501934   74.051815  107.435948
C     60.458331   72.158682  107.803295
O     60.854943   72.126708  108.988335
N     61.080050   71.494106  106.821089
H     60.746947   71.572983  105.862465
H     61.865994   70.838712  107.015329
C     51.160287   72.309838  109.063859
H     51.109149   71.933226  110.094587
H     50.323166   71.867994  108.506989
N     53.372664   71.062420  109.045353
C     52.513527   72.000223  108.496844
C     54.572357   71.160469  108.393433
H     55.408459   70.504618  108.609066
N     54.540726   72.107143  107.479448
H     53.105839   70.319477  109.676720
C     53.269738   72.618797  107.523697
H     52.933209   73.405229  106.863571
C     49.757529   65.033875  104.841360
H     50.171639   64.737689  103.873780
H     49.072372   65.874535  104.694157
S     51.143055   65.499001  105.960665
C     50.435440   69.143381  106.482299
H     51.533495   69.071691  106.467598
H     50.172331   70.165918  106.182486
O     49.839529   68.245115  105.573967
H     50.367753   67.413790  105.605941
C     56.481926   62.449982  101.347595
H     56.582322   63.302662  102.029042
H     57.481077   62.184401  100.999083
N     55.637106   62.783815  100.202930
H     54.624518   62.626299  100.303531
C     56.093883   63.409854   99.116829
N     57.402030   63.640645   98.960737
H     58.055785   63.475759   99.713344
H     57.772022   64.132547   98.148192
N     55.257148   63.804938   98.147764
H     54.311303   63.395496   98.092213
H     55.654760   64.091426   97.263738
C     63.156828   67.331752  108.004196
H     64.159432   67.460189  108.437814
H     63.085771   66.331416  107.569325
C     62.976480   68.415141  106.917447
O     63.027324   69.621618  107.285947
O     62.809367   68.046479  105.716846
C     58.880061   69.217150  111.574497
H     58.205770   69.769873  112.232718
H     59.808496   69.792620  111.491214
C     58.333386   69.001737  110.178280
C     57.039954   68.495273  109.949293
H     56.371524   68.313751  110.789427
C     56.626547   68.166499  108.658397
H     55.637385   67.755194  108.467897
C     57.492650   68.356823  107.579458
H     57.170557   68.077297  106.582493
C     59.169961   69.243866  109.076676
H     60.151289   69.691165  109.229715
C     58.755051   68.916444  107.780912
H     59.418669   69.092186  106.937363
C     61.209425   66.246642   99.525507
H     62.048409   66.599865   98.930515
H     60.432916   67.010255   99.459403
N     61.072456   66.871388  101.979321
C     61.675376   66.161403  100.945098
C     61.881764   66.787170  103.041166
H     61.749384   67.246881  104.017380
N     62.963141   66.041816  102.733563
H     63.787313   65.880561  103.339194
C     62.855783   65.641526  101.422042
H     63.604678   65.041077  100.931227
Mo    59.084163   67.950213  101.928153
Fe    52.985651   65.829214  104.698152
Fe    55.012876   67.713645  104.632459
Fe    54.393443   66.342475  102.180848
Fe    55.530858   65.188926  104.199515
Fe    57.858136   66.036023  103.337781
Fe    57.110206   68.424684  103.545815
Fe    56.577293   67.354629  101.346863
S     54.652274   66.017370  106.145948
S     52.868102   67.772720  103.372113
S     53.760389   64.366532  103.025921
S     59.077533   67.736034  104.228709
S     57.306111   69.472793  101.668121
S     58.269346   65.936832  101.118497
S     54.209221   69.182426  106.209995
S     57.444069   64.096133  104.408942
S     54.834280   66.903219  100.088070
C     56.030864   66.833356  103.196557
O     60.466581   69.592040  102.229451
O     59.611940   68.822654   99.934124
O     60.245702   70.684089   98.849419
O     60.446978   71.505517  103.862374
O     61.006143   73.513874  103.043387
O     64.701037   68.316877   99.352387
O     64.831008   69.118175  101.438778
C     60.747840   70.520535  101.165400
C     60.136517   69.985667   99.875171
C     60.105198   71.861764  101.541917
C     60.560064   72.345200  102.916589
C     62.274098   70.552949  100.972610
C     62.740803   69.274527  100.283049
C     64.208982   68.896071  100.359957
H     54.651828   70.377515  105.795673
H     62.223673   68.445117  100.767069
H     62.437241   69.273057   99.236556
H     62.555474   71.434051  100.394436
H     62.711281   70.630159  101.964158
H     59.026285   71.691830  101.593851
H     60.300659   72.605062  100.773586
H     56.796577   68.676359  105.004643
H     60.356310   70.168379  103.061761
H     52.948931   68.801428  104.262987
H     55.766480   69.162423  103.711171
H     60.815611   65.320917   99.105970
H     49.195169   64.176239  105.210521
H     51.037509   73.392882  109.061094
H     56.706519   71.351107   97.760703
H     56.094508   61.598530  101.907062
H     58.356202   72.810976  107.945481
H     62.445952   67.448662  108.822154
H     50.131757   68.988282  107.517571
H     59.190948   68.295884  112.067129
H     53.595542   73.346535  102.465966
