# Supplementary material for: A model for dinitrogen binding in the E4 state of nitrogenase
Source: Chem Sci. 2019 Oct 15;10(48):11110–24. doi: 10.1039/c9sc03610e (PMC7069239; doi:10.1039/c9sc03610e)
Supplement: Supplementary file 2 [file SC-010-C9SC03610E-s002.zip › Thorhallsson-xyzfiles/model-E-f147.xyz]

146
C     53.667223   72.669658  103.196505
H     53.774811   73.230335  104.122059
C     52.548440   71.640001  103.405605
H     52.831466   70.997199  104.243465
H     51.574106   72.080205  103.652302
H     52.418241   70.985697  102.539785
C     55.006221   71.960547  102.930011
H     55.862226   72.581712  103.225209
H     55.061428   71.040319  103.515910
H     55.141702   71.651852  101.886412
C     56.464896   71.555977   98.911782
H     57.373184   71.540933   99.522509
H     55.982943   72.533146   99.037677
N     55.582443   70.518044   99.425157
H     56.003294   69.782351  100.005541
C     54.265298   70.655539   99.503785
N     53.617028   71.576307   98.772005
H     54.076617   72.177526   98.094295
H     52.668111   71.798908   99.085709
N     53.544723   69.846888  100.298026
H     53.998757   69.326938  101.055895
H     52.563913   70.090666  100.427357
C     59.261839   72.951604  107.352009
H     59.047369   72.727272  106.301168
H     59.509426   74.017902  107.436421
C     60.454007   72.122649  107.821005
O     60.843696   72.110233  109.009121
N     61.072298   71.436507  106.852914
H     60.739641   71.508227  105.894290
H     61.862603   70.787910  107.051393
C     51.177546   72.293682  109.138799
H     51.317390   71.995538  110.186011
H     50.250679   71.827821  108.775286
N     53.195641   70.825047  108.647287
C     52.371779   71.893557  108.327315
C     54.172498   70.743859  107.689855
H     54.945517   69.980893  107.689210
N     54.030212   71.696445  106.791070
H     53.050111   70.163094  109.397194
C     52.917808   72.405272  107.169398
H     52.544507   73.238546  106.591342
C     49.909003   65.054091  104.815375
H     50.358045   64.718230  103.875429
H     49.223983   65.881061  104.602811
S     51.271154   65.585593  105.949333
C     50.468650   69.127049  106.517218
H     51.562486   69.007390  106.502552
H     50.245008   70.155476  106.208249
O     49.842109   68.237832  105.629936
H     50.348666   67.389112  105.679751
C     56.483203   62.502260  101.362748
H     56.573385   63.360556  102.040307
H     57.482226   62.240106  101.007500
N     55.630423   62.812775  100.215979
H     54.621461   62.625975  100.307249
C     56.089010   63.418844   99.119498
N     57.387795   63.716760   99.008266
H     57.984772   63.703402   99.823454
H     57.764306   64.195825   98.189856
N     55.270477   63.726683   98.106275
H     54.337499   63.291060   98.039105
H     55.675000   64.043647   97.236384
C     63.163623   67.301746  108.000075
H     64.162844   67.427385  108.442021
H     63.093044   66.302587  107.561743
C     62.992479   68.392165  106.917968
O     63.051087   69.596046  107.294001
O     62.821946   68.033427  105.715424
C     58.882254   69.237132  111.591632
H     58.202586   69.785929  112.248299
H     59.808686   69.814675  111.503903
C     58.341881   68.992001  110.198743
C     57.053518   68.474692  109.977686
H     56.360656   68.368274  110.811434
C     56.687152   68.009161  108.715409
H     55.707775   67.569228  108.535420
C     57.597310   68.068555  107.658902
H     57.321172   67.636148  106.699723
C     59.202097   69.154390  109.099261
H     60.171252   69.631565  109.239234
C     58.839065   68.682908  107.835872
H     59.520394   68.790739  106.994846
C     61.174225   66.272962   99.547503
H     62.012007   66.623139   98.947148
H     60.395452   67.034574   99.485152
N     61.050183   66.891264  102.006480
C     61.645551   66.185249  100.964958
C     61.862969   66.789709  103.064565
H     61.738186   67.244331  104.043954
N     62.937650   66.038660  102.747911
H     63.764806   65.873382  103.347613
C     62.823844   65.651260  101.432932
H     63.569864   65.052210  100.934618
Mo    59.099081   68.065330  101.998838
Fe    53.004533   66.314602  104.587819
Fe    55.111707   68.106166  104.755577
Fe    54.350845   66.775011  102.372561
Fe    55.426871   65.477683  104.379241
Fe    57.796188   66.199890  103.395733
Fe    57.142729   68.676319  103.712690
Fe    56.533996   67.667050  101.517481
S     54.607193   66.486113  106.279578
S     53.128433   68.312329  103.567292
S     53.671570   64.720177  103.059498
S     59.134563   67.784063  104.303048
S     57.442519   69.695465  101.772932
S     58.143395   66.136782  101.162812
S     56.606545   69.851273  105.616521
S     57.303546   64.256763  104.407566
S     55.080831   66.619973  100.076033
C     56.060895   67.075164  103.323713
O     60.549305   69.643943  102.255002
O     59.627767   68.867198   99.976546
O     60.255162   70.716132   98.867284
O     60.487178   71.563163  103.871686
O     61.024520   73.576758  103.050806
O     64.704215   68.314773   99.344253
O     64.857648   69.135314  101.421781
C     60.796434   70.566048  101.175524
C     60.157719   70.025089   99.900178
C     60.158266   71.909690  101.549660
C     60.598284   72.399754  102.924575
C     62.316409   70.588498  100.954192
C     62.757985   69.288289  100.289187
C     64.223999   68.904132  100.351764
H     55.880971   70.876669  105.145792
H     62.242460   68.475998  100.804110
H     62.435732   69.263449   99.248529
H     62.594401   71.453169  100.350874
H     62.767282   70.683414  101.937846
H     59.078940   71.742277  101.597126
H     60.356147   72.648166  100.777676
H     55.266826   68.487243  101.650706
H     60.425190   70.232878  103.079189
H     54.296279   67.628974   99.653248
H     55.670556   69.247299  103.610482
H     60.780597   65.344055   99.134883
H     49.325626   64.214215  105.192663
H     51.055230   73.375831  109.093413
H     56.751202   71.413413   97.869778
H     56.107024   61.649267  101.927512
H     58.353301   72.775240  107.927787
H     62.446436   67.417756  108.812634
H     50.154778   68.987139  107.551615
H     59.197675   68.315504  112.080691
H     53.528973   73.393449  102.393336
