# Supplementary material for: A model for dinitrogen binding in the E4 state of nitrogenase
Source: Chem Sci. 2019 Oct 15;10(48):11110–24. doi: 10.1039/c9sc03610e (PMC7069239; doi:10.1039/c9sc03610e)
Supplement: Supplementary file 2 [file SC-010-C9SC03610E-s002.zip › Thorhallsson-xyzfiles/model-D-f147.xyz]

146
C     53.806544   72.917774  103.315991
H     53.733414   73.582543  104.180266
C     52.868042   71.721682  103.525237
H     53.190613   71.170619  104.415103
H     51.818561   72.006467  103.675976
H     52.917182   71.022312  102.685604
C     55.264046   72.438882  103.182302
H     55.993735   73.259589  103.191205
H     55.521859   71.801878  104.029385
H     55.410692   71.826515  102.282475
C     56.512664   71.422263   98.877033
H     57.458058   71.262928   99.406811
H     56.141203   72.427390   99.115424
N     55.572676   70.430625   99.371779
H     55.954531   69.641110   99.899487
C     54.283435   70.698052   99.574478
N     53.689578   71.733277   98.954022
H     54.172218   72.349853   98.312276
H     52.752637   71.973275   99.283088
N     53.565366   69.947396  100.409685
H     53.929874   69.038372  100.727287
H     52.574612   70.157979  100.505788
C     59.224729   73.043178  107.316068
H     58.987138   72.788878  106.276766
H     59.402722   74.124551  107.373878
C     60.491303   72.311531  107.745854
O     60.883534   72.273605  108.931292
N     61.181816   71.737039  106.749282
H     60.829136   71.771131  105.792987
H     61.938185   71.056953  106.956946
C     51.163636   72.261539  109.233877
H     51.033901   71.974095  110.289092
H     50.324537   71.812916  108.682011
N     52.883517   70.446466  109.112523
C     52.490457   71.735327  108.778667
C     54.132715   70.239619  108.588052
H     54.651373   69.291446  108.669251
N     54.572236   71.313843  107.971989
H     52.302311   69.756859  109.573930
C     53.561896   72.239201  108.070492
H     53.638235   73.217628  107.622259
C     49.789554   65.014969  104.828534
H     50.204361   64.700430  103.866496
H     49.106736   65.853808  104.660043
S     51.177343   65.491132  105.946462
C     50.430616   69.077337  106.439343
H     51.525043   68.967298  106.420340
H     50.193773   70.101181  106.123832
O     49.808816   68.174412  105.562331
H     50.336081   67.340312  105.600162
C     56.429341   62.463047  101.366117
H     56.539631   63.308827  102.054457
H     57.419780   62.205271  100.985458
N     55.567975   62.829414  100.246768
H     54.557112   62.661540  100.345354
C     56.024296   63.484786   99.175852
N     57.326079   63.779566   99.071940
H     57.887304   63.872330   99.909771
H     57.698170   64.252005   98.247566
N     55.202115   63.822902   98.177529
H     54.286535   63.357362   98.073669
H     55.595148   64.232634   97.342000
C     63.175258   67.352378  108.017064
H     64.182455   67.490544  108.437274
H     63.115676   66.356757  107.567660
C     62.961067   68.445631  106.940695
O     62.934304   69.649356  107.319890
O     62.848711   68.073725  105.735251
C     58.972394   69.187589  111.732193
H     58.214964   69.675689  112.351057
H     59.894802   69.772857  111.816683
C     58.616505   69.083637  110.264275
C     57.424312   68.488674  109.810640
H     56.672755   68.157984  110.525899
C     57.224063   68.264530  108.447652
H     56.320129   67.767967  108.090828
C     58.208950   68.640548  107.528370
H     58.071929   68.462556  106.466045
C     59.573091   69.493796  109.322634
H     60.484445   69.992874  109.645765
C     59.381126   69.256299  107.960180
H     60.148091   69.535741  107.246097
C     61.156621   66.259514   99.562866
H     61.980859   66.624214   98.951028
H     60.367936   67.013177   99.520772
N     61.068916   66.862704  102.024078
C     61.653827   66.166167  100.971653
C     61.901004   66.773120  103.066946
H     61.786637   67.228783  104.047620
N     62.979150   66.033687  102.731730
H     63.814652   65.872773  103.322065
C     62.846729   65.645802  101.418578
H     63.588845   65.054342  100.906399
Mo    59.088942   67.969149  102.050984
Fe    52.921382   66.062751  104.609189
Fe    54.942390   67.831052  104.825251
Fe    54.401843   66.695803  102.566659
Fe    55.470393   65.359787  104.711024
Fe    57.966026   66.172967  103.641606
Fe    57.126566   68.453157  103.821895
Fe    56.615041   67.468451  101.464655
S     54.342362   66.328257  106.464111
S     52.981146   68.105982  103.664523
S     53.942389   64.596396  103.151018
S     59.238924   67.940451  104.349048
S     57.353438   69.593869  101.910356
S     58.192190   65.928638  101.385095
S     55.976225   69.867010  105.218431
S     57.422969   63.973811  104.370834
S     54.792812   67.010247  100.354716
C     56.712286   66.872419  104.952362
O     60.523944   69.599647  102.260772
O     59.542672   68.829011  100.021572
O     60.187921   70.660645   98.885611
O     60.481693   71.553496  103.882092
O     60.960329   73.565830  103.022872
O     64.690569   68.314027   99.346474
O     64.831323   69.127954  101.426319
C     60.753685   70.522651  101.186058
C     60.094677   69.974298   99.924345
C     60.096175   71.857429  101.566275
C     60.557327   72.377774  102.923396
C     62.273109   70.567965  100.953551
C     62.731389   69.273759  100.286137
C     64.201970   68.898291  100.352984
H     56.383275   69.646446  106.477348
H     62.222159   68.455627  100.798061
H     62.411618   69.248921   99.244635
H     62.539455   71.436176  100.350041
H     62.729437   70.669998  101.934491
H     59.025120   71.636374  101.661715
H     60.258295   72.592784  100.780899
H     58.039243   64.003819  105.573873
H     60.411603   70.170750  103.087949
H     57.074874   66.886012  105.985137
H     55.707948   67.862502  103.050737
H     60.764736   65.331419   99.146775
H     49.217949   64.166569  105.204768
H     51.064933   73.342389  109.133447
H     56.719007   71.358444   97.808661
H     56.047394   61.604147  101.917908
H     58.351224   72.824623  107.930307
H     62.472751   67.444012  108.845408
H     50.124347   68.942844  107.476733
H     59.249883   68.223550  112.158451
H     53.611700   73.534581  102.438692
