# Supplementary material for: A model for dinitrogen binding in the E4 state of nitrogenase
Source: Chem Sci. 2019 Oct 15;10(48):11110–24. doi: 10.1039/c9sc03610e (PMC7069239; doi:10.1039/c9sc03610e)
Supplement: Supplementary file 2 [file SC-010-C9SC03610E-s002.zip › Thorhallsson-xyzfiles/model-N-f346.xyz]

146
C     53.469238   72.797758  103.463843
H     53.366282   73.472765  104.317862
C     52.396967   71.695893  103.561265
H     52.586243   71.097716  104.457877
H     51.364149   72.061935  103.623643
H     52.456848   71.003001  102.718350
C     54.854006   72.148351  103.550090
H     55.665401   72.878172  103.645527
H     54.898095   71.520445  104.442343
H     55.070568   71.502737  102.690965
C     56.424888   71.729511   98.916040
H     57.307892   71.836411   99.554947
H     55.875956   72.676783   98.941474
N     55.594862   70.681494   99.489743
H     56.070696   69.982610  100.066210
C     54.277121   70.766421   99.611266
N     53.563399   71.590890   98.826884
H     53.990254   72.172147   98.110889
H     52.627983   71.824206   99.175668
N     53.623828   70.004733  100.500102
H     54.094391   69.534546  101.269502
H     52.620484   70.137194  100.596650
C     59.315363   73.092797  107.399170
H     59.121152   72.963011  106.329442
H     59.590877   74.138290  107.586653
C     60.465105   72.191177  107.831432
O     60.855038   72.122935  109.019071
N     61.051897   71.509266  106.840990
H     60.693149   71.589928  105.892459
H     61.815718   70.827229  107.023629
C     51.141356   72.286766  109.132509
H     51.186666   71.972308  110.183597
H     50.229795   71.852201  108.698879
N     53.228313   70.872188  108.997717
C     52.379025   71.811923  108.433336
C     54.265923   70.664117  108.130815
H     55.075128   69.970197  108.334144
N     54.130773   71.406060  107.051741
H     53.057525   70.370332  109.858951
C     52.961659   72.107441  107.218689
H     52.581646   72.768707  106.455397
C     49.781744   65.060603  104.818417
H     50.198768   64.754391  103.854650
H     49.078896   65.883653  104.652199
S     51.178148   65.574104  105.912292
C     50.444817   69.124135  106.479033
H     51.536225   68.987055  106.449898
H     50.233518   70.158876  106.182218
O     49.792898   68.256198  105.587196
H     50.291940   67.403027  105.616954
C     56.531116   62.512609  101.378441
H     56.625662   63.374729  102.051147
H     57.530950   62.238651  101.037250
N     55.686010   62.829467  100.226668
H     54.672161   62.666621  100.326640
C     56.142212   63.429720   99.129418
N     57.446903   63.640959   98.949570
H     58.123969   63.418686   99.668305
H     57.809346   64.137550   98.134195
N     55.289881   63.868522   98.180012
H     54.351092   63.436305   98.125783
H     55.689711   64.075497   97.272402
C     63.128770   67.325833  107.997996
H     64.131300   67.450441  108.433075
H     63.054315   66.324452  107.565718
C     62.956318   68.407390  106.907716
O     62.998240   69.614170  107.274226
O     62.805953   68.034990  105.705857
C     58.812098   69.219775  111.474461
H     58.127334   69.784965  112.111367
H     59.729487   69.810040  111.374491
C     58.275717   68.961933  110.079868
C     57.001452   68.415373  109.848511
H     56.339122   68.205259  110.687388
C     56.599130   68.080085  108.552467
H     55.632193   67.615292  108.363624
C     57.452798   68.308346  107.471546
H     57.135159   68.022695  106.469995
C     59.106786   69.225242  108.976569
H     60.076768   69.696677  109.131453
C     58.701135   68.899726  107.679623
H     59.349875   69.114339  106.835275
C     61.178846   66.289412   99.493791
H     62.006759   66.647894   98.885649
H     60.394904   67.046149   99.443940
N     61.090650   66.912732  101.946535
C     61.667364   66.196488  100.903389
C     61.912656   66.806960  102.998332
H     61.804096   67.264563  103.978809
N     62.972512   66.039465  102.674999
H     63.799296   65.864554  103.273888
C     62.841900   65.648078  101.362897
H     63.573540   65.035759  100.860144
Mo    59.144534   68.061043  101.959078
Fe    52.884869   66.126513  104.534148
Fe    54.913418   68.014089  104.765361
Fe    54.384704   66.838098  102.508660
Fe    55.504948   65.561575  104.364516
Fe    57.835970   66.269438  103.387181
Fe    57.273297   68.889145  103.867266
Fe    56.628807   67.634670  101.606787
S     54.502446   66.316402  106.241580
S     53.004456   68.240558  103.513593
S     53.777497   64.700508  103.019016
S     59.234511   67.808590  104.255298
S     57.439874   69.702006  101.769192
S     58.190799   66.111558  101.146046
S     57.628711   70.852392  105.029995
S     57.349905   64.298877  104.385605
S     54.823906   67.041082  100.217322
C     56.131216   67.268890  103.461835
O     60.557710   69.673318  102.213815
O     59.642321   68.885243   99.943239
O     60.250734   70.736754   98.828840
O     60.545265   71.581528  103.820729
O     61.053982   73.603263  103.011566
O     64.709998   68.312163   99.336425
O     64.849797   69.131613  101.415938
C     60.806120   70.592113  101.134993
C     60.165602   70.047767   99.863897
C     60.175421   71.939532  101.508813
C     60.633326   72.424222  102.880644
C     62.326789   70.611143  100.918245
C     62.766196   69.309494  100.256171
C     64.226462   68.908366  100.338398
H     56.560456   70.991434  105.833921
H     62.236021   68.501598  100.762132
H     62.457427   69.289775   99.211246
H     62.611081   71.474473  100.316112
H     62.771275   70.704778  101.905351
H     59.095687   71.779342  101.561711
H     60.372668   72.676964  100.735419
H     54.685748   69.290506  105.785385
H     60.457194   70.269818  103.041181
H     55.283113   65.801299   99.982780
H     55.430795   69.426773  105.418481
H     60.780799   65.358649   99.089680
H     49.227534   64.201410  105.196181
H     51.044434   73.371449  109.086300
H     56.752871   71.514356   97.899083
H     56.138073   61.666634  101.942277
H     58.387070   72.889983  107.933218
H     62.416799   67.447914  108.814243
H     50.142666   68.983785  107.516854
H     59.136017   68.320933  111.999082
H     53.428909   73.423375  102.572190
