# Supplementary material for: A model for dinitrogen binding in the E4 state of nitrogenase
Source: Chem Sci. 2019 Oct 15;10(48):11110–24. doi: 10.1039/c9sc03610e (PMC7069239; doi:10.1039/c9sc03610e)
Supplement: Supplementary file 2 [file SC-010-C9SC03610E-s002.zip › Thorhallsson-xyzfiles/model-O-f346.xyz]

146
C     53.479903   72.832640  103.464088
H     53.344526   73.505279  104.316687
C     52.442756   71.696659  103.547604
H     52.644359   71.106111  104.446142
H     51.398075   72.031247  103.595780
H     52.535845   71.010934  102.701913
C     54.883101   72.228419  103.570185
H     55.669029   72.983707  103.684961
H     54.923853   71.598350  104.460919
H     55.135194   71.593586  102.712008
C     56.419941   71.707003   98.885572
H     57.303396   71.800029   99.526238
H     55.874778   72.656160   98.922927
N     55.586570   70.652644   99.440242
H     56.059070   69.946817  100.012901
C     54.275412   70.762254   99.602897
N     53.552803   71.601457   98.842998
H     53.971872   72.180438   98.121015
H     52.626136   71.839870   99.211380
N     53.646230   70.011019  100.515671
H     54.161459   69.511163  101.236229
H     52.645414   70.128430  100.640236
C     59.309488   73.107542  107.386718
H     59.111016   72.965584  106.319231
H     59.568599   74.158690  107.565162
C     60.476415   72.229165  107.818969
O     60.866092   72.167045  109.007344
N     61.079514   71.561549  106.828552
H     60.720484   71.634090  105.878802
H     61.836757   70.874546  107.016079
C     51.183327   72.272117  109.172118
H     51.320062   71.997185  110.225689
H     50.244304   71.814242  108.829734
N     53.220961   70.799743  108.838119
C     52.354735   71.780440  108.373446
C     54.149738   70.556624  107.859829
H     54.949588   69.831855  107.968815
N     53.932532   71.318304  106.810074
H     53.133299   70.301039  109.712848
C     52.820872   72.067568  107.107957
H     52.397935   72.761034  106.397031
C     49.833287   65.039739  104.819623
H     50.270519   64.718002  103.869810
H     49.140576   65.864983  104.627251
S     51.200922   65.563653  105.945771
C     50.428314   69.123940  106.466624
H     51.520909   69.003450  106.433456
H     50.201733   70.153087  106.163570
O     49.786007   68.240518  105.580295
H     50.291104   67.394056  105.620564
C     56.523207   62.480007  101.380265
H     56.597038   63.334474  102.064430
H     57.531051   62.232149  101.044057
N     55.683728   62.801623  100.225921
H     54.668538   62.649662  100.324549
C     56.144801   63.410322   99.135126
N     57.449887   63.612589   98.953371
H     58.120495   63.428184   99.688756
H     57.810977   64.123004   98.145882
N     55.293188   63.861383   98.189323
H     54.355524   63.427337   98.127520
H     55.695261   64.078125   97.284829
C     63.137174   67.326457  107.998079
H     64.139265   67.457773  108.432315
H     63.070662   66.326684  107.560411
C     62.952980   68.412507  106.913183
O     62.982148   69.617757  107.285788
O     62.806491   68.042941  105.709856
C     58.870371   69.228426  111.569260
H     58.170306   69.769967  112.210199
H     59.796022   69.811990  111.521951
C     58.379845   69.018496  110.150895
C     57.119352   68.467072  109.862362
H     56.422507   68.249868  110.670941
C     56.781911   68.124856  108.550421
H     55.827651   67.653102  108.319893
C     57.691711   68.346124  107.514816
H     57.435814   68.046691  106.503930
C     59.255930   69.299805  109.087510
H     60.209752   69.787583  109.284714
C     58.918412   68.958666  107.775762
H     59.605172   69.170446  106.961416
C     61.173149   66.275475   99.513911
H     62.011829   66.627605   98.916628
H     60.392104   67.034315   99.450933
N     61.041614   66.896248  101.968019
C     61.640133   66.187186  100.931672
C     61.856010   66.804660  103.026768
H     61.734358   67.265919  104.003391
N     62.931791   66.052442  102.715732
H     63.757367   65.888683  103.317944
C     62.819121   65.657639  101.403223
H     63.567911   65.060445  100.907040
Mo    59.074926   68.035366  101.972293
Fe    52.917030   66.139584  104.552103
Fe    54.867577   68.002851  104.638655
Fe    54.327202   66.784097  102.446070
Fe    55.472180   65.503377  104.337100
Fe    57.818567   66.197007  103.362162
Fe    57.140283   68.853619  103.842467
Fe    56.566466   67.552434  101.523179
S     54.524676   66.396841  106.192542
S     52.951224   68.190039  103.517071
S     53.705705   64.670912  103.047595
S     59.116270   67.782412  104.261812
S     57.342290   69.636848  101.728027
S     58.155973   66.073951  101.109086
S     57.631417   70.818023  104.999369
S     57.298502   64.240493  104.394368
S     54.789585   67.045155  100.180666
C     56.033169   67.144899  103.383692
O     60.493979   69.658194  102.245483
O     59.615843   68.858761   99.969188
O     60.233656   70.706925   98.854451
O     60.538665   71.584292  103.842926
O     61.046787   73.595150  103.008977
O     64.696650   68.318337   99.348829
O     64.836979   69.127139  101.431353
C     60.767665   70.569083  101.166765
C     60.138110   70.022446   99.891593
C     60.142520   71.921554  101.531208
C     60.617876   72.416988  102.893754
C     62.292583   70.584407  100.957755
C     62.743109   69.291269  100.284127
C     64.209520   68.904039  100.355849
H     56.502730   70.898521  105.721104
H     62.222430   68.474075  100.785121
H     62.431176   69.275856   99.240004
H     62.577571   71.454682  100.364999
H     62.735024   70.671410  101.946176
H     59.063140   71.760104  101.596401
H     60.335101   72.652787  100.750460
H     55.918822   68.645320  105.537450
H     60.406176   70.255371  103.069152
H     55.163046   65.814328   99.777885
H     55.177877   69.440971  104.215382
H     60.779542   65.344892   99.105065
H     49.262929   64.190429  105.195697
H     51.068484   73.354025  109.106150
H     56.745276   71.502250   97.865620
H     56.143661   61.617967  101.928809
H     58.387476   72.893998  107.927421
H     62.424701   67.438354  108.815348
H     50.131730   68.985246  107.506272
H     59.177564   68.304587  112.059382
H     53.432706   73.449721  102.566842
