# Supplementary material for: A model for dinitrogen binding in the E4 state of nitrogenase
Source: Chem Sci. 2019 Oct 15;10(48):11110–24. doi: 10.1039/c9sc03610e (PMC7069239; doi:10.1039/c9sc03610e)
Supplement: Supplementary file 2 [file SC-010-C9SC03610E-s002.zip › Thorhallsson-xyzfiles/model-D-f346.xyz]

146
C     53.829364   72.920704  103.307933
H     53.779008   73.587011  104.173533
C     52.884032   71.734275  103.537230
H     53.215591   71.183510  104.423792
H     51.840457   72.030411  103.706162
H     52.910668   71.031172  102.699756
C     55.282528   72.432825  103.138826
H     56.014388   73.252020  103.133035
H     55.560419   71.791559  103.976057
H     55.404482   71.823262  102.233676
C     56.520104   71.442479   98.879902
H     57.467703   71.283223   99.405962
H     56.152858   72.450817   99.112596
N     55.583782   70.453257   99.385106
H     55.977409   69.704858   99.963489
C     54.291891   70.717234   99.574672
N     53.694606   71.738097   98.933588
H     54.183878   72.362251   98.304082
H     52.755114   71.977043   99.254927
N     53.571684   69.975644  100.415841
H     53.926132   69.063611  100.734710
H     52.582093   70.194349  100.510214
C     59.224123   73.046073  107.317182
H     58.982072   72.793027  106.278600
H     59.403687   74.127264  107.374081
C     60.491923   72.313038  107.741058
O     60.886291   72.269500  108.925347
N     61.181666   71.743715  106.740520
H     60.826710   71.778817  105.785228
H     61.936900   71.061473  106.946249
C     51.139090   72.266744  109.220411
H     50.957042   71.963017  110.263587
H     50.323541   71.831484  108.624386
N     52.846602   70.447130  109.208915
C     52.482551   71.732072  108.832485
C     54.124738   70.228001  108.767975
H     54.634144   69.280214  108.896521
N     54.607144   71.290858  108.164715
H     52.234521   69.769097  109.647739
C     53.597319   72.221901  108.183136
H     53.707061   73.192406  107.722650
C     49.767746   65.012568  104.845726
H     50.195782   64.703893  103.887550
H     49.084105   65.849976  104.674308
S     51.138651   65.481095  105.985809
C     50.412456   69.081143  106.439570
H     51.506956   68.974503  106.414477
H     50.171422   70.103217  106.121704
O     49.787959   68.174961  105.567063
H     50.310276   67.339055  105.613385
C     56.423394   62.459455  101.372047
H     56.535552   63.300731  102.065682
H     57.414011   62.206447  100.988549
N     55.563557   62.835147  100.254174
H     54.552687   62.664338  100.347397
C     56.024743   63.482292   99.180093
N     57.327687   63.776401   99.079870
H     57.873218   63.912365   99.924149
H     57.699324   64.240576   98.250805
N     55.207081   63.811791   98.175356
H     54.290654   63.347840   98.070930
H     55.602770   64.218737   97.339725
C     63.170602   67.354870  108.014513
H     64.176997   67.494620  108.436125
H     63.113146   66.359443  107.564481
C     62.955602   68.448082  106.938697
O     62.925713   69.651820  107.318475
O     62.845621   68.076278  105.733330
C     58.969053   69.185472  111.730384
H     58.213992   69.673666  112.351907
H     59.892585   69.769020  111.814376
C     58.608765   69.088803  110.263165
C     57.407969   68.510848  109.810508
H     56.658590   68.179294  110.527684
C     57.193489   68.310355  108.445891
H     56.281393   67.829303  108.088765
C     58.174958   68.691186  107.525675
H     58.026671   68.533239  106.462783
C     59.565140   69.496761  109.320542
H     60.483708   69.982445  109.643449
C     59.361113   69.279287  107.956670
H     60.126833   69.556251  107.240275
C     61.168741   66.254675   99.561094
H     61.986782   66.623361   98.943714
H     60.379138   67.008339   99.528886
N     61.094545   66.851371  102.018952
C     61.676423   66.155296  100.965370
C     61.925746   66.759011  103.062392
H     61.812154   67.214529  104.043182
N     63.001183   66.015776  102.725108
H     63.837116   65.854173  103.315075
C     62.866522   65.629610  101.411384
H     63.603116   65.032268  100.898582
Mo    59.142947   67.946633  102.000329
Fe    52.912151   66.020796  104.665100
Fe    54.839480   67.749897  104.968501
Fe    54.218950   66.784997  102.538827
Fe    55.499481   65.322998  104.725662
Fe    57.936122   66.196470  103.665659
Fe    57.038739   68.575485  104.010259
Fe    56.615418   67.442714  101.446277
S     54.321520   66.173930  106.508572
S     52.911026   68.121762  103.801901
S     53.904276   64.629270  103.184551
S     59.220106   67.934300  104.330467
S     57.307814   69.525074  101.903130
S     58.184349   65.881371  101.409496
S     55.673121   69.927840  105.382676
S     57.380517   63.925923  104.421502
S     54.726359   67.003564  100.395692
C     56.630352   66.914442  105.005479
O     60.532129   69.602149  102.233454
O     59.547610   68.847939   99.990661
O     60.194778   70.684795   98.863344
O     60.474971   71.544691  103.870593
O     60.956010   73.560382  103.019937
O     64.692933   68.317738   99.343889
O     64.829555   69.133068  101.423638
C     60.757963   70.533245  101.164936
C     60.101284   69.991579   99.898218
C     60.087852   71.858568  101.556360
C     60.550099   72.373918  102.916211
C     62.277143   70.583855  100.936529
C     62.734268   69.284974  100.276294
C     64.203219   68.904594  100.348266
H     56.196792   69.793743  106.606722
H     62.221033   68.470462  100.790572
H     62.416729   69.257031   99.234239
H     62.544887   71.448790  100.329089
H     62.730771   70.690314  101.918469
H     59.019307   71.625993  101.653854
H     60.241051   72.601218  100.776016
H     57.996356   63.934702  105.625071
H     60.414483   70.165422  103.064502
H     57.050127   66.915556  106.020423
H     55.441525   67.921135  103.402791
H     60.772046   65.328234   99.145874
H     49.196102   64.160812  105.214239
H     51.052164   73.349216  109.126794
H     56.723801   71.370613   97.811535
H     56.042540   61.596389  101.918063
H     58.353017   72.828781  107.935264
H     62.466580   67.444911  108.841744
H     50.111530   68.948325  107.478738
H     59.245586   68.220367  112.154847
H     53.621830   73.540104  102.435384
