# Supplementary material for: A model for dinitrogen binding in the E4 state of nitrogenase
Source: Chem Sci. 2019 Oct 15;10(48):11110–24. doi: 10.1039/c9sc03610e (PMC7069239; doi:10.1039/c9sc03610e)
Supplement: Supplementary file 2 [file SC-010-C9SC03610E-s002.zip › Thorhallsson-xyzfiles/model-E-f346.xyz]

146
C     53.657933   72.680153  103.203697
H     53.762762   73.247702  104.125292
C     52.536669   71.653250  103.414204
H     52.815481   71.011932  104.254577
H     51.562109   72.095330  103.656273
H     52.408337   70.994554  102.551527
C     54.997214   71.967892  102.947615
H     55.853388   72.581629  103.257253
H     55.040198   71.044768  103.529935
H     55.144218   71.664131  101.904238
C     56.486501   71.559830   98.931906
H     57.397889   71.553331   99.537799
H     56.001039   72.535652   99.055368
N     55.609586   70.522005   99.455122
H     56.030630   69.788182  100.037466
C     54.290483   70.648711   99.521940
N     53.638940   71.553579   98.773198
H     54.098694   72.155491   98.096201
H     52.688753   71.776711   99.083970
N     53.573628   69.843640  100.323008
H     54.032789   69.347735  101.093914
H     52.590355   70.079097  100.445862
C     59.263174   72.961424  107.352100
H     59.050368   72.743650  106.299507
H     59.511199   74.027065  107.442762
C     60.454051   72.128856  107.818244
O     60.840512   72.108441  109.007332
N     61.074189   71.448476  106.847351
H     60.746001   71.528240  105.887705
H     61.862315   70.796498  107.045081
C     51.168652   72.294588  109.140420
H     51.296859   71.994793  110.188640
H     50.243974   71.831987  108.767433
N     53.197536   70.831977  108.691822
C     52.370107   71.888511  108.343667
C     54.185909   70.741661  107.747799
H     54.966067   69.986611  107.773237
N     54.046182   71.676517  106.830180
H     53.046777   70.183436  109.452403
C     52.924112   72.383488  107.182391
H     52.550839   73.202151  106.583979
C     49.870650   65.062126  104.828264
H     50.308123   64.739405  103.878726
H     49.180411   65.889731  104.635236
S     51.247892   65.580783  105.950409
C     50.465102   69.125628  106.517256
H     51.558575   69.003298  106.498937
H     50.243198   70.154967  106.209945
O     49.834295   68.239425  105.629822
H     50.340536   67.390760  105.675338
C     56.478198   62.516294  101.370644
H     56.580764   63.371769  102.050846
H     57.471579   62.250641  101.001355
N     55.616071   62.836024  100.233484
H     54.609576   62.637628  100.322590
C     56.070273   63.452695   99.141057
N     57.364400   63.776993   99.044761
H     57.932650   63.832400   99.879387
H     57.740266   64.249323   98.222079
N     55.255776   63.739614   98.119768
H     54.333275   63.284961   98.038139
H     55.654133   64.104569   97.266418
C     63.164311   67.309512  108.005898
H     64.163449   67.436675  108.447607
H     63.095186   66.309904  107.568444
C     62.991816   68.398124  106.922374
O     63.042856   69.602663  107.297307
O     62.828080   68.037137  105.719568
C     58.869433   69.236020  111.585975
H     58.188230   69.783869  112.241736
H     59.793859   69.816609  111.498342
C     58.332013   68.989202  110.192209
C     57.047355   68.463699  109.966448
H     56.353698   68.349360  110.798460
C     56.686409   68.000675  108.701538
H     55.710957   67.553450  108.517886
C     57.598947   68.070660  107.647391
H     57.330247   67.637737  106.686426
C     59.193449   69.161112  109.095495
H     60.159913   69.642746  109.238999
C     58.836301   68.691998  107.829650
H     59.520811   68.806348  106.992307
C     61.165658   66.276518   99.548159
H     61.997381   66.631566   98.941655
H     60.382938   67.034500   99.493756
N     61.064974   66.895993  102.007101
C     61.648741   66.187085  100.961388
C     61.885067   66.790290  103.059007
H     61.769927   67.244416  104.039971
N     62.953647   66.034004  102.734321
H     63.782988   65.864558  103.330391
C     62.828291   65.647689  101.420206
H     63.567421   65.045330  100.915715
Mo    59.116848   68.076930  102.023310
Fe    52.958771   66.229620  104.578925
Fe    55.114809   68.082252  104.812661
Fe    54.397626   66.872081  102.484650
Fe    55.526377   65.550200  104.383127
Fe    57.881071   66.243466  103.494695
Fe    57.235047   68.767122  103.756345
Fe    56.584019   67.695824  101.573243
S     54.593438   66.379805  106.267500
S     53.119074   68.342251  103.634979
S     53.748507   64.753229  103.064471
S     59.210066   67.892711  104.343856
S     57.488096   69.711373  101.813632
S     58.151050   66.131427  101.267281
S     56.554256   69.847577  105.627141
S     57.349638   64.267016  104.413083
S     55.163375   66.626630  100.128595
C     56.212266   67.174104  103.446047
O     60.576601   69.656827  102.256530
O     59.630318   68.864015   99.996088
O     60.248428   70.705552   98.867470
O     60.496080   71.582204  103.867459
O     61.033292   73.592607  103.040932
O     64.707647   68.312721   99.339262
O     64.862419   69.136876  101.415659
C     60.809857   70.573394  101.171879
C     60.160040   70.022426   99.906601
C     60.174146   71.919506  101.542606
C     60.609967   72.414117  102.917023
C     62.327394   70.595659  100.939466
C     62.763541   69.289727  100.283209
C     64.228530   68.904104  100.346015
H     55.755584   70.837654  105.196544
H     62.247463   68.482729  100.805786
H     62.438651   69.258085   99.243557
H     62.602951   71.454946  100.327669
H     62.782802   70.697827  101.920352
H     59.094728   71.752258  101.589616
H     60.372805   72.655868  100.768858
H     55.270431   68.476716  101.739413
H     60.446676   70.248451  103.076623
H     54.337824   67.606019   99.710912
H     55.881977   69.384113  103.528634
H     60.771430   65.347253   99.136919
H     49.295963   64.214775  105.202161
H     51.050984   73.377185  109.093459
H     56.768865   71.414081   97.889267
H     56.101013   61.664316  101.936269
H     58.353987   72.782664  107.926112
H     62.446817   67.425456  108.818195
H     50.152665   68.985352  107.552038
H     59.187800   68.316101  112.076343
H     53.523032   73.399898  102.396334
