# Supplementary material for: A model for dinitrogen binding in the E4 state of nitrogenase
Source: Chem Sci. 2019 Oct 15;10(48):11110–24. doi: 10.1039/c9sc03610e (PMC7069239; doi:10.1039/c9sc03610e)
Supplement: Supplementary file 2 [file SC-010-C9SC03610E-s002.zip › Thorhallsson-xyzfiles/model-O-f147.xyz]

146
C     53.479055   72.851807  103.505380
H     53.328144   73.535219  104.347692
C     52.443339   71.713818  103.582814
H     52.632650   71.126369  104.485873
H     51.397260   72.045864  103.615778
H     52.547667   71.024370  102.741617
C     54.883703   72.251935  103.639767
H     55.662815   73.012999  103.760045
H     54.913728   71.626184  104.535249
H     55.153849   71.616100  102.788492
C     56.404821   71.673392   98.861410
H     57.289306   71.736232   99.504436
H     55.877276   72.631413   98.918829
N     55.550316   70.622863   99.392124
H     56.011045   69.896583   99.950128
C     54.248483   70.772810   99.594107
N     53.532871   71.643681   98.865596
H     53.944604   72.206264   98.126495
H     52.614011   71.889810   99.245802
N     53.621436   70.029631  100.515390
H     54.139029   69.518239  101.225447
H     52.625587   70.169350  100.660311
C     59.279631   73.046055  107.370021
H     59.070295   72.870077  106.309005
H     59.535473   74.104027  107.510463
C     60.458675   72.186906  107.812633
O     60.854964   72.147809  108.999606
N     61.060247   71.508171  106.829928
H     60.700636   71.570845  105.879653
H     61.832752   70.838043  107.019847
C     51.168285   72.275066  109.175416
H     51.291627   71.999282  110.230641
H     50.229989   71.822610  108.823592
N     53.184093   70.776118  108.876831
C     52.343642   71.769250  108.393354
C     54.120480   70.507907  107.913238
H     54.906944   69.772451  108.042489
N     53.931710   71.264352  106.854065
H     53.072213   70.285507  109.753576
C     52.831551   72.038983  107.132200
H     52.434182   72.738763  106.412427
C     49.848589   65.036869  104.821362
H     50.283060   64.715857  103.869879
H     49.161484   65.867469  104.632000
S     51.222173   65.544342  105.950177
C     50.421110   69.112725  106.455473
H     51.513948   68.996768  106.418777
H     50.188485   70.138375  106.145148
O     49.779780   68.217782  105.579354
H     50.296818   67.379115  105.616925
C     56.516415   62.447481  101.376527
H     56.571310   63.293181  102.072635
H     57.531698   62.223743  101.047307
N     55.681384   62.775537  100.220811
H     54.664571   62.634893  100.322394
C     56.141708   63.390428   99.133235
N     57.446751   63.574915   98.936006
H     58.129016   63.357288   99.651520
H     57.804761   64.091824   98.131416
N     55.283921   63.867171   98.203676
H     54.347117   63.430821   98.138068
H     55.681065   64.092217   97.298824
C     63.129238   67.316396  107.994428
H     64.134089   67.435316  108.425846
H     63.050054   66.317221  107.557615
C     62.956760   68.403618  106.908996
O     63.000108   69.608697  107.282244
O     62.805907   68.036037  105.706220
C     58.870512   69.227197  111.576821
H     58.184693   69.774873  112.227924
H     59.796428   69.807718  111.504782
C     58.345131   69.008707  110.172643
C     57.071034   68.469583  109.923936
H     56.394053   68.265601  110.752325
C     56.693445   68.122590  108.625192
H     55.730875   67.652895  108.426395
C     57.570795   68.336008  107.560585
H     57.284810   68.036296  106.558195
C     59.194295   69.272838  109.083350
H     60.160824   69.746123  109.252378
C     58.811723   68.936427  107.782112
H     59.471281   69.140658  106.943148
C     61.171600   66.268459   99.511343
H     62.015194   66.616920   98.919239
H     60.393028   67.029318   99.438028
N     61.007927   66.895849  101.960710
C     61.624834   66.188204  100.934147
C     61.811222   66.816279  103.028449
H     61.670740   67.279466  104.001182
N     62.898734   66.074342  102.732234
H     63.719781   65.917412  103.341159
C     62.804312   65.672639  101.420333
H     63.566324   65.082446  100.935742
Mo    59.026087   68.025732  101.932780
Fe    52.902508   66.207506  104.546829
Fe    54.900689   67.909620  104.518291
Fe    54.244116   66.696734  102.348046
Fe    55.436456   65.398883  104.253270
Fe    57.750776   66.075923  103.246178
Fe    57.092560   68.737564  103.690415
Fe    56.498977   67.500407  101.424797
S     54.569773   66.416708  106.162002
S     52.934840   68.222235  103.485876
S     53.631303   64.663449  102.977265
S     59.011712   67.690364  104.190790
S     57.295737   69.593053  101.658975
S     58.122818   66.071167  101.010497
S     57.723148   70.651779  104.779053
S     57.287921   64.165430  104.410934
S     54.711043   67.055870  100.093815
C     56.010600   66.982019  103.213174
O     60.441994   69.648961  102.239908
O     59.610843   68.864371   99.939407
O     60.244198   70.720455   98.849554
O     60.558188   71.584926  103.834263
O     61.053707   73.596445  102.997252
O     64.689108   68.315012   99.354351
O     64.828174   69.119342  101.437717
C     60.746826   70.561335  101.168038
C     60.133481   70.027670   99.879968
C     60.134589   71.920141  101.529012
C     60.625255   72.416599  102.885708
C     62.275613   70.566711  100.976791
C     62.732176   69.281878  100.291270
C     64.200209   68.897260  100.362541
H     56.654759   70.798842  105.580475
H     62.211113   68.458602  100.781408
H     62.424184   69.276444   99.245874
H     62.568128   71.443497  100.396673
H     62.711162   70.641404  101.969042
H     59.053994   71.767294  101.600730
H     60.328413   72.646398  100.743609
H     56.439065   68.389018  105.099997
H     60.373666   70.240943  103.066904
H     54.945923   65.773413   99.742593
H     55.600540   69.340242  103.803880
H     60.780989   65.336768   99.102148
H     49.273483   64.189676  105.194970
H     51.061225   73.357603  109.106721
H     56.726752   71.484569   97.837313
H     56.147215   61.572932  101.912179
H     58.365749   72.848084  107.930105
H     62.421315   67.436670  108.814455
H     50.129014   68.979624  107.497121
H     59.182885   68.305888  112.068431
H     53.438692   73.456386  102.599332
