# Supplementary material for: A model for dinitrogen binding in the E4 state of nitrogenase
Source: Chem Sci. 2019 Oct 15;10(48):11110–24. doi: 10.1039/c9sc03610e (PMC7069239; doi:10.1039/c9sc03610e)
Supplement: Supplementary file 2 [file SC-010-C9SC03610E-s002.zip › Thorhallsson-xyzfiles/model-N-f147.xyz]

146
C     53.486404   72.837846  103.487468
H     53.362431   73.524780  104.330952
C     52.433962   71.717379  103.586995
H     52.635827   71.123443  104.483351
H     51.394884   72.065742  103.650279
H     52.505541   71.027933  102.741863
C     54.880870   72.211423  103.596089
H     55.686739   72.954371  103.626635
H     54.956157   71.645019  104.527455
H     55.086498   71.509914  102.778506
C     56.447817   71.673912   98.913514
H     57.343406   71.745865   99.539725
H     55.916034   72.629876   98.975192
N     55.609214   70.622022   99.468660
H     56.076876   69.917018  100.046589
C     54.295207   70.734716   99.616306
N     53.587428   71.586370   98.854828
H     54.016506   72.172114   98.144939
H     52.656377   71.824474   99.212098
N     53.642796   69.982254  100.510617
H     54.118596   69.432761  101.224186
H     52.640578   70.111051  100.613844
C     59.294454   73.034545  107.382506
H     59.089081   72.873209  106.318686
H     59.559940   74.088563  107.535217
C     60.460232   72.157367  107.824214
O     60.853391   72.109372  109.012161
N     61.049987   71.469872  106.840605
H     60.694575   71.546030  105.889737
H     61.827054   70.802625  107.025875
C     51.111004   72.287191  109.203663
H     51.201828   72.013179  110.262942
H     50.177548   71.844989  108.826847
N     53.121577   70.781648  108.989527
C     52.301922   71.768725  108.464990
C     54.094632   70.510945  108.065830
H     54.871889   69.771728  108.227027
N     53.946056   71.261248  106.995325
H     52.964371   70.290524  109.859626
C     52.836001   72.034483  107.222733
H     52.466166   72.729890  106.484007
C     49.849581   65.049912  104.806492
H     50.280573   64.727271  103.853796
H     49.159954   65.878692  104.617424
S     51.228462   65.563005  105.924280
C     50.437283   69.116632  106.471202
H     51.530229   68.996060  106.443336
H     50.210423   70.144019  106.161871
O     49.800101   68.225212  105.591309
H     50.314198   67.381886  105.630595
C     56.524154   62.480484  101.370940
H     56.586030   63.339466  102.050375
H     57.536594   62.236755  101.045322
N     55.689762   62.787538  100.208876
H     54.674012   62.635420  100.309337
C     56.148212   63.394886   99.116137
N     57.453146   63.603333   98.934747
H     58.133670   63.369358   99.646442
H     57.812862   64.110173   98.124494
N     55.297502   63.840726   98.169321
H     54.353482   63.420272   98.118133
H     55.695824   64.051145   97.261891
C     63.154173   67.316626  108.001756
H     64.153018   67.450011  108.442579
H     63.089473   66.314889  107.568483
C     62.976564   68.399444  106.912445
O     63.015914   69.605406  107.283639
O     62.821944   68.030657  105.711071
C     58.832585   69.216575  111.467256
H     58.142371   69.783020  112.097148
H     59.750899   69.805967  111.371168
C     58.304319   68.951270  110.071241
C     57.025095   68.417156  109.840595
H     56.354435   68.232611  110.678702
C     56.629003   68.060307  108.549417
H     55.658516   67.601558  108.363922
C     57.494943   68.251356  107.471212
H     57.187487   67.943169  106.470800
C     59.145551   69.187324  108.969285
H     60.118065   69.653931  109.121922
C     58.748458   68.834786  107.676590
H     59.407530   69.019575  106.831634
C     61.157433   66.289974   99.497072
H     61.982139   66.655751   98.888024
H     60.367902   67.041837   99.451761
N     61.070021   66.902375  101.952829
C     61.649646   66.194686  100.905458
C     61.898841   66.801315  102.999603
H     61.788914   67.256458  103.980627
N     62.965111   66.044813  102.669842
H     63.794940   65.873735  103.265361
C     62.831541   65.655074  101.357565
H     63.567353   65.052237  100.849270
Mo    59.108580   68.043443  101.975785
Fe    52.943506   66.221102  104.535014
Fe    54.992368   67.956257  104.779374
Fe    54.327470   66.815964  102.432639
Fe    55.429141   65.454823  104.327663
Fe    57.794401   66.170173  103.361138
Fe    57.261501   68.723185  103.832665
Fe    56.557845   67.614690  101.556672
S     54.532445   66.347191  106.255079
S     53.061844   68.276299  103.569213
S     53.689058   64.705504  102.969846
S     59.209222   67.679848  104.250776
S     57.387862   69.679488  101.809148
S     58.138168   66.110594  101.113425
S     57.579805   70.701894  104.950831
S     57.294098   64.229150  104.413530
S     54.797719   66.986653  100.174907
C     56.033306   67.137553  103.384020
O     60.519860   69.664152  102.246568
O     59.602988   68.886909   99.968828
O     60.241240   70.728889   98.856230
O     60.556175   71.600933  103.838335
O     61.045992   73.617244  103.005148
O     64.697890   68.314129   99.341552
O     64.840437   69.127965  101.422222
C     60.783200   70.579034  101.165442
C     60.142770   70.040945   99.891375
C     60.159705   71.932254  101.529957
C     60.630775   72.432937  102.890966
C     62.305768   70.593865  100.950291
C     62.750113   69.302274  100.270715
C     64.213471   68.905775  100.346330
H     57.169792   70.449245  106.202541
H     62.223253   68.485269  100.765432
H     62.441027   69.294962   99.225677
H     62.590455   71.465864  100.360226
H     62.750885   70.675215  101.937870
H     59.080388   71.772574  101.595823
H     60.351189   72.659018  100.744802
H     54.649100   69.417447  105.638557
H     60.421273   70.260746  103.070410
H     55.233862   65.744313   99.897587
H     55.445296   69.445435  105.501123
H     60.765697   65.357418   99.090934
H     49.277750   64.202679  105.185008
H     51.030635   73.370757  109.117100
H     56.757269   71.483882   97.885800
H     56.144614   61.619987  101.921905
H     58.375998   72.839113  107.935961
H     62.436463   67.433525  108.813726
H     50.137050   68.981595  107.510284
H     59.151203   68.317360  111.994477
H     53.441148   73.446604  102.584455
