# Supplementary material for: A model for dinitrogen binding in the E4 state of nitrogenase
Source: Chem Sci. 2019 Oct 15;10(48):11110–24. doi: 10.1039/c9sc03610e (PMC7069239; doi:10.1039/c9sc03610e)
Supplement: Supplementary file 2 [file SC-010-C9SC03610E-s002.zip › Thorhallsson-xyzfiles/model-M-f2357.xyz]

146
C     53.495227   72.793563  103.477084
H     53.388032   73.468803  104.329582
C     52.428379   71.687484  103.577613
H     52.626536   71.092067  104.474217
H     51.393953   72.049012  103.642882
H     52.490545   70.997958  102.732027
C     54.882647   72.148284  103.567829
H     55.688967   72.882497  103.676801
H     54.922940   71.511229  104.454744
H     55.107792   71.512506  102.703520
C     56.448078   71.664261   98.902101
H     57.349451   71.719480   99.521176
H     55.927303   72.625085   98.981097
N     55.601694   70.615441   99.451238
H     56.058164   69.901476  100.024738
C     54.290894   70.747804   99.616387
N     53.585596   71.609286   98.864638
H     54.013520   72.192021   98.151830
H     52.656837   71.849360   99.225534
N     53.646490   70.006747  100.523482
H     54.141084   69.435654  101.207865
H     52.644258   70.127390  100.632988
C     59.291534   73.058999  107.392915
H     59.088668   72.911316  106.326924
H     59.566749   74.108076  107.561196
C     60.448244   72.167539  107.829275
O     60.846976   72.115596  109.015521
N     61.029694   71.474526  106.843787
H     60.662314   71.541813  105.897477
H     61.804496   70.805411  107.026100
C     51.157512   72.280156  109.153384
H     51.223614   71.981890  110.208214
H     50.240954   71.834466  108.741882
N     53.232405   70.842897  108.962748
C     52.386577   71.808322  108.435672
C     54.260813   70.653266  108.077331
H     55.061326   69.941842  108.248244
N     54.123838   71.430655  107.025400
H     53.070862   70.321850  109.814069
C     52.962735   72.134698  107.226041
H     52.577306   72.817521  106.485594
C     49.830475   65.051338  104.798841
H     50.238027   64.737004  103.833373
H     49.138875   65.883695  104.633998
S     51.231418   65.552096  105.894236
C     50.459581   69.127984  106.477992
H     51.553319   69.013028  106.453688
H     50.229930   70.156753  106.174822
O     49.827590   68.240913  105.588011
H     50.346920   67.401822  105.613302
C     56.527098   62.476935  101.379226
H     56.584554   63.330034  102.066393
H     57.540354   62.243687  101.048565
N     55.688259   62.791226  100.222076
H     54.672951   62.642065  100.324861
C     56.143061   63.398965   99.128069
N     57.447124   63.604210   98.939994
H     58.129024   63.381583   99.654046
H     57.804265   64.103324   98.123874
N     55.288056   63.846784   98.185215
H     54.348689   63.416792   98.128694
H     55.685598   64.064971   97.279229
C     63.143303   67.328214  108.001603
H     64.142991   67.464913  108.439752
H     63.079079   66.323476  107.575427
C     62.961720   68.403187  106.905759
O     63.014443   69.611206  107.266515
O     62.791538   68.026360  105.708040
C     58.823408   69.212254  111.484449
H     58.142235   69.778633  112.124322
H     59.740436   69.802132  111.378064
C     58.277329   68.953034  110.093412
C     56.997096   68.417297  109.871906
H     56.338883   68.217866  110.716032
C     56.581018   68.085655  108.579791
H     55.604400   67.638302  108.400905
C     57.425445   68.307078  107.490739
H     57.093042   68.035967  106.491512
C     59.101286   69.206416  108.982746
H     60.075681   69.670628  109.129706
C     58.681401   68.885172  107.689209
H     59.322868   69.096860  106.838539
C     61.145810   66.275322   99.502500
H     61.970839   66.642964   98.894643
H     60.356411   67.027083   99.459578
N     61.059697   66.878459  101.960530
C     61.638969   66.174692  100.910694
C     61.892084   66.780608  103.004634
H     61.787731   67.236542  103.986367
N     62.960977   66.028661  102.670913
H     63.793578   65.860167  103.263686
C     62.825399   65.641187  101.358457
H     63.563655   65.046230  100.844528
Mo    59.100252   68.021721  101.996848
Fe    52.930108   66.159739  104.479472
Fe    54.872526   67.937216  104.734770
Fe    54.394545   66.892431  102.445936
Fe    55.458240   65.452832  104.313421
Fe    57.820465   66.187967  103.416944
Fe    57.269845   68.849704  103.867623
Fe    56.595416   67.556364  101.672451
S     54.508074   66.363847  106.200083
S     52.995908   68.233243  103.562949
S     53.785153   64.740418  102.884993
S     59.193210   67.749919  104.281722
S     57.348411   69.617217  101.784393
S     58.118113   66.064006  101.198970
S     57.683172   70.817194  104.971351
S     57.311213   64.224575  104.443601
S     54.944299   67.101096  100.204584
C     56.117535   67.192425  103.432655
O     60.518669   69.647780  102.239482
O     59.593592   68.849518   99.981425
O     60.226407   70.680541   98.846508
O     60.544499   71.570206  103.831492
O     61.042492   73.583940  103.000126
O     64.697787   68.305443   99.343667
O     64.835377   69.117465  101.424912
C     60.773217   70.557745  101.156617
C     60.132131   70.004698   99.889308
C     60.139763   71.906784  101.523259
C     60.618434   72.404640  102.883983
C     62.295980   70.578594  100.938966
C     62.743288   69.279065  100.275744
C     64.209466   68.892211  100.349259
H     56.647043   70.904667  105.823533
H     62.222118   68.467458  100.785237
H     62.429677   69.256923   99.232225
H     62.577726   71.443057  100.336735
H     62.741577   70.674665  101.925287
H     59.061892   71.736797  101.596351
H     60.321880   72.639018  100.740840
H     54.459931   69.089450  105.634662
H     60.429241   70.248575  103.062305
H     55.217062   65.818480   99.881963
H     55.902671   69.138002  104.914667
H     60.753725   65.344608   99.092491
H     49.265909   64.200267  105.179645
H     51.053262   73.363638  109.096227
H     56.743602   71.483370   97.868654
H     56.154601   61.607424  101.920765
H     58.368349   72.863732  107.938504
H     62.429524   67.449323  108.816416
H     50.152384   68.985662  107.514062
H     59.148099   68.312997  112.007879
H     53.449663   73.417059  102.584199
